# Supplementary material for: Streptomyces umbrella toxin particles block hyphal growth of competing species
Source: Nature. 2024 Apr 17;629(8010):165–73. doi: 10.1038/s41586-024-07298-z (PMC11062931; doi:10.1038/s41586-024-07298-z)
Supplement: Supplementary file 4 — Excel file containing an overview of umb loci found within bacterial genomes deposited in the NCBI nr nucleotide database. [file 41586_2024_7298_MOESM4_ESM.xlsx]

## Sheet: Sheet1
Supplementary Table 1. Overview of umb loci found within bacterial genomes deposited in the NCBI nonredundant nucleotide databse. Multiple loci, and non-umb loci linked umbA genes found in a given genome are separated by an empty row. Toxin, inmmunity and lectin domain family names derive from their Pfam classification, or were assigned in this study for new families. The original genome of the S…
genomic location	strand	protein length	accession number	locus tag	gene	domain architecture	domain boundries
[Brevibacterium] flavum ZL-1 Genome accession no NZ_CP004046
3017742..3018413	-	223	WP_060565295.1	C628_RS14130	umbD	Imm101	1..223:Imm101
3018410..3022495	-	1361	WP_065367143.1	C628_RS14135	umbC	SP+ALF_repeat+ALF.1+ALF_CC_1+ALF_CC_1+Tox-REase-17	1..31:SP,139..181:ALF_repeat,187..229:ALF.1,236..373:ALF_CC_1,800..953:ALF_CC_1,1214..1328:Tox-REase-17
3022495..3023322	-	275	WP_157676152.1	C628_RS14140	umbB	SP+umbB+AbfB	1..17:SP,19..103:umbB,156..237:AbfB
[Kitasatospora] papulosa Genome accession no NZ_JNYQ01000000
504885..507011	-	708	WP_051694755.1	IA22_RS0102100	umbA	SP+Trypsin+UAL-Bulb-1+Fungal_lectin	1..32:SP,34..225:Trypsin,249..373:UAL-Bulb-1,347..688:Fungal_lectin
507127..508974	-	615	WP_157840914.1	IA22_RS33890	umbA	SP+Trypsin+UAL-Beta-prop-1	1..32:SP,35..248:Trypsin,250..585:UAL-Beta-prop-1
509134..509649	-	171	WP_030122582.1	IA22_RS0102110	umbB	SP+umbB	1..28:SP,51..170:umbB
510134..513643	+	1169	WP_038271626.1	IA22_RS0102115	umbC	SP+ALF_repeat+ALF+ALF_repeat+ALF_repeat+ALF+ALF_repeat+ALF+ALF_repeat+ALF_CC_1+Cytotoxic	1..29:SP,49..84:ALF_repeat,95..136:ALF,142..181:ALF_repeat,187..228:ALF_repeat,610..643:ALF,648..690:ALF_repeat,696..737:ALF,742..783:ALF_repeat,780..941:ALF_CC_1,1089..1167:Cytotoxic
513640..513870	+	76	WP_157840915.1	IA22_RS33895	umbD	Imm137	3..76:Imm137
Actinobacteria bacterium HGW-Actinobacteria-11 Genome accession no PHEZ01000000
13020..15464	-	814	PKQ34187.1	CVT61_12430	umbAB	SP+umbB+Trypsin+UAL-Beta-prop-1	1..36:SP,50..163:umbB,171..367:Trypsin,570..809:UAL-Beta-prop-1
15584..16699	-	371	PKQ34188.1	CVT61_12435	umbD	Imm108_N+Imm108_C	1..119:Imm108_N,126..351:Imm108_C
16740..19049	-	769	PKQ34189.1	CVT61_12440	umbC	ALF+ALF+ALF_repeat+ALF_CC_1+Tox-REase-7	121..157:ALF,213..251:ALF,257..297:ALF_repeat,294..455:ALF_CC_1,637..744:Tox-REase-7
18752..20557	-	601	PKQ34190.1	CVT61_12445	umbC	SP+ALF_repeat+ALF+ALF+ALF	1..49:SP,75..107:ALF_repeat,116..154:ALF,160..201:ALF,207..254:ALF
Actinobacteria bacterium OK006 Genome accession no LJCU01000000
1433..2998	+	521	KPI21145.1	OK006_9298	umbA	SP+Trypsin+UAL-Beta-prop-1	1..31:SP,33..237:Trypsin,239..450:UAL-Beta-prop-1
3177..7082	+	1301	KPI21146.1	OK006_9299	umbC	SP+ALF_repeat+ALF+ALF_repeat+ALF_repeat+ALF+ALF_repeat+ALF+ALF+ALF_CC_1+HINT.2+Ntox41.1	1..25:SP,42..78:ALF_repeat,88..127:ALF,134..173:ALF_repeat,179..220:ALF_repeat,595..635:ALF,640..682:ALF_repeat,688..729:ALF,735..775:ALF,772..933:ALF_CC_1,1073..1200:HINT.2,1208..1301:Ntox41.1
7230..7421	+	63	KPI21147.1	OK006_9300	umbD	Imm94	1..63:Imm94
Actinobacteria bacterium OK074 Genome accession no LJCV01000000
62815..63861	-	348	KPI00434.1	OK074_5867	umbD	Imm86	1..348:Imm86
63895..65829	-	644	KPI00435.1	OK074_5868		SP+Tox-CompNuc+Endonuclea_NS_2	1..40:SP,336..441:Tox-CompNuc,490..614:Endonuclea_NS_2
65946..68162	-	738	KPI00436.1	OK074_5869	umbA	SP+Trypsin+Fungal_lectin	1..38:SP,38..249:Trypsin,303..736:Fungal_lectin
68231..68773	-	180	KPI00437.1	OK074_5870	umbB	SP+umbB	1..53:SP,67..179:umbB
69159..70385	+	409	KPI00438.1	OK074_5871	umbC	SP+ALF+ALF.1+ALF+ALF+ALF_CC_1	1..34:SP,51..85:ALF,97..137:ALF.1,145..184:ALF,191..230:ALF,227..373:ALF_CC_1
1..918	-	306	KPI06626.1	OK074_4065	umbC	SP+ALF_repeat+ALF+ALF+ALF	1..27:SP,36..71:ALF_repeat,83..122:ALF,129..169:ALF,175..215:ALF
1886..2428	+	180	KPI06627.1	OK074_4066	umbB	SP+umbB	1..37:SP,67..179:umbB
2628..4844	+	738	KPI06628.1	OK074_4067	umbA	SP+Trypsin+Fungal_lectin	1..32:SP,34..249:Trypsin,234..486:Fungal_lectin
1..1051	-	350	KPI12181.1	OK074_8958	umbC	SP+ALF+ALF+ALF+ALF	1..40:SP,54..94:ALF,100..140:ALF,146..187:ALF,193..230:ALF
1761..2327	+	188	KPI12182.1	OK074_8959	umbB	SP+umbB	1..37:SP,73..184:umbB
2792..5005	+	737	KPI12183.1	OK074_8960	umbA	SP+Trypsin+FG-GAP+Fungal_lectin	1..36:SP,37..253:Trypsin,321..358:FG-GAP,379..731:Fungal_lectin
1399..2724	+	441	KPI02170.1	OK074_5354	umbA	TM+Trypsin+UAL-Ricin-2	58..80:TM,86..301:Trypsin,316..439:UAL-Ricin-2
Actinobacteria bacterium OV450 Genome accession no LJCW01000000
28212..30212	-	666	KPH99871.1	OV450_0719	umbA	SP+Trypsin+UAL-Beta-prop-1+RicinB_lectin_2+RicinB_lectin_2	1..31:SP,33..243:Trypsin,265..531:UAL-Beta-prop-1,529..571:RicinB_lectin_2,564..651:RicinB_lectin_2
30344..32797	-	817	KPH99872.1	OV450_0720	umbA	SP+Trypsin	1..32:SP,38..240:Trypsin
32949..34586	-	545	KPH99873.1	OV450_0721	umbA	SP+Trypsin	1..33:SP,34..240:Trypsin
34678..35193	-	171	KPH99874.1	OV450_0722	umbB	SP+umbB	1..23:SP,58..170:umbB
35660..39028	+	1122	KPH99875.1	OV450_0723	umbC	SP+ALF+ALF+ALF+ALF+ALF_CC_1+ALF+ALF+ALF_CC_1+4TM_Toxin	1..34:SP,60..100:ALF,106..143:ALF,152..193:ALF,199..239:ALF,236..374:ALF_CC_1,616..649:ALF,708..750:ALF,793..954:ALF_CC_1,1008..1121:4TM_Toxin
Actinocrispum wychmicini Genome accession no NZ_SLWS01000000
459948..460448	+	166	WP_132113899.1	EV192_RS10645	umbB	SP+umbB	1..24:SP,48..165:umbB
460445..463918	+	1157	WP_132113901.1	EV192_RS10650	umbC	SP+ALF+ALF+ALF+ALF+ALF+ALF_repeat+ALF+ALF+ALF_CC_1+Ntox44.1	1..31:SP,41..81:ALF,87..127:ALF,133..174:ALF,180..220:ALF,595..632:ALF,640..681:ALF_repeat,688..728:ALF,734..774:ALF,771..932:ALF_CC_1,1014..1118:Ntox44.1
463878..465755	+	625	WP_132113903.1	EV192_RS10655	umbA	TM+Trypsin	29..50:TM,51..259:Trypsin
Actinomadura parvosata subsp. kistnae Genome accession no OOHJ01000000
795048..799061	-	1337	SPL99422.1	KIS93_12083	umbC	SP+P:ALF+ALF+ALF+ALF+ALF_CC_1+ALF_repeat+P:ALF+ALF_repeat+ALF_CC_1+SCP1201-deaminases	1..16:SP,27..56:P:ALF,72..113:ALF,119..158:ALF,166..204:ALF,370..508:ALF_CC_1,630..666:ALF_repeat,677..720:P:ALF,728..770:ALF_repeat,767..926:ALF_CC_1,1202..1332:SCP1201-deaminases
799182..801419	-	745	SPL99423.1	KIS93_12084	umbAB	Trypsin+UAL-Beta-prop-1+umbB	3..208:Trypsin,300..572:UAL-Beta-prop-1,603..744:umbB
Actinomadura sp. KC06 Genome accession no NZ_SMKT01000000
14822..15604	-	260	WP_131968382.1	E1287_RS29095	umbD	Imm132	1..120:Imm132
15675..19418	-	1247	WP_131968384.1	E1287_RS29100	umbC	SP+ALF+ALF+ALF_repeat+ALF_repeat+ALF_CC_1+ALF_CC_1+ALF+ALF_repeat+ALF_repeat+ALF+ALF_CC_1+Tox-REase-14	1..41:SP,54..94:ALF,100..140:ALF,146..187:ALF_repeat,192..233:ALF_repeat,235..384:ALF_CC_1,371..522:ALF_CC_1,616..650:ALF,655..697:ALF_repeat,703..744:ALF_repeat,751..790:ALF,787..948:ALF_CC_1,1152..1238:Tox-REase-14
19743..20276	+	177	WP_131968386.1	E1287_RS29105	umbB	SP+umbB	1..29:SP,59..176:umbB
20273..22480	+	735	WP_165969226.1	E1287_RS29110	umbA	SP+Trypsin+B-lectin.1+UAL-Bulb-1+UAL-Ricin-2	1..34:SP,33..246:Trypsin,290..359:B-lectin.1,430..596:UAL-Bulb-1,586..706:UAL-Ricin-2
Actinomadura spongiicola Genome accession no QVNQ01000000
487748..488296	+	182	RFS83689.1	D0T12_22000	umbB	SP+umbB	1..35:SP,62..179:umbB
488215..490653	+	812	RFS83690.1	D0T12_22005	umbA	Trypsin+UAL-Bulb-1+UAL-Bulb-1+UAL-Ricin-2	62..252:Trypsin,266..389:UAL-Bulb-1,446..520:UAL-Bulb-1,527..626:UAL-Ricin-2
490759..491661	-	300	RFS83691.1	D0T12_22010	umbD	Imm_unclassified	1..10:Imm_unclassified
491873..495922	-	1349	RFS83692.1	D0T12_22015	umbC	SP+ALF+ALF+ALF_repeat+ALF_repeat+ALF+ALF_repeat+ALF+ALF+ALF_CC_1+HINT.2	1..22:SP,37..77:ALF,83..123:ALF,129..170:ALF_repeat,175..214:ALF_repeat,591..628:ALF,643..679:ALF_repeat,687..728:ALF,734..774:ALF,771..932:ALF_CC_1,1092..1233:HINT.2
953891..956359	-	822	RFS87484.1	D0T12_04500	umbA	TM+Trypsin+UAL-Bulb-1+UAL-Bulb-1+UAL-Ricin-2	38..55:TM,63..259:Trypsin,273..396:UAL-Bulb-1,453..520:UAL-Bulb-1,560..636:UAL-Ricin-2
Actinoplanes abujensis Genome accession no BOMC01000000
103779..105719	-	646	GID21436.1	Aab01nite_50260	umbA	Trypsin_2+VMAP-C.1	4..151:Trypsin_2,410..643:VMAP-C.1
105816..106139	-	107	GID21437.1	Aab01nite_50270		Trypco2	8..84:Trypco2
106288..108747	-	819	GID21438.1	Aab01nite_50280	umbC	SP+ALF_repeat+ALF+P:ALF+UAL-Beta-prop-1	1..25:SP,166..202:ALF_repeat,255..295:ALF,333..354:P:ALF,558..819:UAL-Beta-prop-1
Actinoplanes bogorensis Genome accession no NZ_JAHKKG010000000
12026..12844	+	272	WP_215796229.1	KOI35_RS46530	umbA	SP+Trypsin	1..25:SP,41..228:Trypsin
12948..14591	-	547	WP_215796230.1	KOI35_RS46535	umbC	SP+ALF_repeat+ALF_repeat	1..23:SP,167..200:ALF_repeat,336..355:ALF_repeat
14588..16501	-	637	WP_215796231.1	KOI35_RS46540	umbC	SP+ALF_repeat+ALF_repeat	1..33:SP,188..212:ALF_repeat,335..370:ALF_repeat
16757..17860	+	367	WP_215796233.1	KOI35_RS46545	umbC	SP+ALF_2+ALF+ALF_2+ALF_CC_2	1..25:SP,46..90:ALF_2,117..146:ALF,168..212:ALF_2,212..353:ALF_CC_2
Actinoplanes brasiliensis Genome accession no NZ_SNWR01000000
6289012..6291717	+	901	WP_166661270.1	C8E87_RS28595	umbAB	SP+umbB+Trypsin+Fungal_lectin	1..35:SP,49..179:umbB,186..389:Trypsin,519..891:Fungal_lectin
6291760..6295677	+	1305	WP_133875945.1	C8E87_RS28600	umbC	SP+ALF+ALF+ALF+ALF+ALF_CC_1+ALF_repeat+ALF+ALF_repeat+ALF_CC_1+TM+XOO2897-deaminases	1..35:SP,44..82:ALF,90..131:ALF,137..177:ALF,184..225:ALF,231..362:ALF_CC_1,645..684:ALF_repeat,710..737:ALF,743..785:ALF_repeat,782..942:ALF_CC_1,1044..1072:TM,1199..1284:XOO2897-deaminases
6295689..6296024	+	111	WP_133875946.1	C8E87_RS28605	umbD	Imm116	7..109:Imm116
Actinoplanes consettensis Genome accession no NZ_BOQP01000000
254810..255658	-	282	WP_212996324.1	Aco04nite_RS06910	umbD	Imm55+Imm55	3..114:Imm55,167..262:Imm55
255669..260018	-	1449	WP_212996325.1	Aco04nite_RS06915	umbC	SP+ALF+ALF+ALF+ALF+ALF_repeat+ALF+ALF_repeat+ALF_CC_1+PT-HINT+Tox-SHH.3	1..30:SP,41..81:ALF,87..129:ALF,139..177:ALF,184..225:ALF,645..685:ALF_repeat,695..738:ALF,743..786:ALF_repeat,783..943:ALF_CC_1,1182..1309:PT-HINT,1321..1434:Tox-SHH.3
260116..262602	-	828	WP_212996326.1	Aco04nite_RS06920	umbAB	SP+Trypsin+Laminin_G_3+Laminin_G_3+umbB	1..35:SP,37..225:Trypsin,305..464:Laminin_G_3,513..672:Laminin_G_3,697..827:umbB
Actinoplanes deccanensis Genome accession no BOMI01000000
38578..39108	-	176	GID78607.1	Ade02nite_72480	umbD	Imm138	1..161:Imm138
39131..42847	-	1238	GID78608.1	Ade02nite_72490	umbC	SP+ALF+ALF+ALF+ALF+ALF+ALF_repeat+ALF+ALF_CC_1+Ntox64	1..35:SP,43..80:ALF,90..128:ALF,136..175:ALF,182..221:ALF,596..633:ALF,688..729:ALF_repeat,735..774:ALF,774..933:ALF_CC_1,1122..1206:Ntox64
43016..43498	+	160	GID78609.1	Ade02nite_72500	umbB	SP+umbB	1..31:SP,48..159:umbB
43506..45833	+	775	GID78610.1	Ade02nite_72510	umbA	SP+Trypsin+UAL-Beta-prop-1+UAL-Beta-prop-1	1..40:SP,39..228:Trypsin,302..600:UAL-Beta-prop-1,530..753:UAL-Beta-prop-1
40729..42891	+	720	GID79795.1	Ade02nite_84360	umbA	SP+Trypsin+Tachylectin	1..20:SP,21..232:Trypsin,562..685:Tachylectin
45262..47307	-	681	GID78339.1	Ade02nite_69800	umbA	SP+Trypsin+UAL-Con-1+UAL-Con-1+UAL-Con-1	1..36:SP,27..236:Trypsin,255..395:UAL-Con-1,401..542:UAL-Con-1,547..680:UAL-Con-1
28818..30596	+	592	GID78323.1	Ade02nite_69640	umbA	SP+Trypsin+UAL-Beta-prop-1	1..21:SP,23..234:Trypsin,297..555:UAL-Beta-prop-1
21520..23481	-	653	GID74788.1	Ade02nite_34290	umbA	SP+Trypsin	1..32:SP,34..215:Trypsin
Actinoplanes ferrugineus Genome accession no NZ_BOMM01000000
24894..26417	+	507	WP_203815826.1	Afe05nite_RS05270	umbA	SP+Pro_Al_protease+Trypsin	1..21:SP,125..180:Pro_Al_protease,219..378:Trypsin
26479..26892	+	137	WP_239117597.1	Afe05nite_RS05275		DUF2784	9..110:DUF2784
26789..27190	-	133	WP_203816024.1	Afe05nite_RS05280		YbjN	1..123:YbjN
27298..29814	+	838	WP_203815828.1	Afe05nite_RS05285		TM+FtsK_4TM+FtsK_alpha+FTSK.2+FTSK-HTH.1	101..120:TM,122..245:FtsK_4TM,354..452:FtsK_alpha,497..689:FTSK.2,759..819:FTSK-HTH.1
29815..31707	-	630	WP_203815829.1	Afe05nite_RS05290	umbC	SP+ALF+ALF_2	1..27:SP,170..202:ALF,252..287:ALF_2
31993..33066	+	357	WP_203815830.1	Afe05nite_RS05295	umbC	SP+ALF_2+ALF_CC_2	1..26:SP,169..213:ALF_2,211..352:ALF_CC_2
33078..37397	+	1439	WP_203815831.1	Afe05nite_RS05300	umbC	SP+ALF+ALF+ALF+ALF_CC_1+HINT.2+CdiA-CT3	1..23:SP,67..92:ALF,114..152:ALF,172..212:ALF,794..932:ALF_CC_1,1178..1309:HINT.2,1323..1420:CdiA-CT3
37397..37705	+	102	WP_203815832.1	Afe05nite_RS05305	umbD	Imm136	3..99:Imm136
Actinoplanes missouriensis 431 Genome accession no AP012319
2756768..2761186	+	1472	BAL87848.1	AMIS_26280	umbC	ALF+ALF+ALF+ALF+P:ALF+ALF_repeat+ALF_repeat+ALF_CC_1+TM+TM+HINT.2+Ntox27	69..106:ALF,115..156:ALF,162..202:ALF,209..248:ALF,627..662:P:ALF,670..709:ALF_repeat,767..810:ALF_repeat,807..968:ALF_CC_1,1061..1082:TM,1089..1110:TM,1185..1310:HINT.2,1311..1441:Ntox27
2761230..2763518	-	762	BAL87849.1	AMIS_26290	umbAB	SP+Trypsin+umbB	1..24:SP,36..212:Trypsin,641..760:umbB
3137353..3138903	+	516	BAL88204.1	AMIS_29840	umbA	SP+Trypsin	1..30:SP,33..242:Trypsin
Actinoplanes missouriensis 431 Genome accession no NC_017093
3137353..3138903	+	516	WP_014443099.1	AMIS_RS40520	umbA	SP+Trypsin	1..30:SP,33..242:Trypsin
3138935..3139459	+	174	WP_014443100.1	AMIS_RS14695	umbB	SP+umbB	1..28:SP,45..173:umbB
3139540..3143853	+	1437	WP_014443101.1	AMIS_RS14700	umbC	SP+ALF_repeat+ALF+ALF+ALF+ALF+ALF_repeat+ALF+ALF+ALF_CC_1+TM+PT-HINT+S8-BECR2	1..31:SP,40..75:ALF_repeat,86..124:ALF,130..155:ALF,189..232:ALF,607..647:ALF,652..691:ALF_repeat,699..743:ALF,749..790:ALF,792..949:ALF_CC_1,1055..1077:TM,1173..1304:PT-HINT,1340..1425:S8-BECR2
3143850..3144095	+	81	WP_014443102.1	AMIS_RS14705	umbD	Imm145	6..75:Imm145
2756825..2761186	+	1453	WP_051041953.1	AMIS_RS40490	umbC	SP+ALF+ALF+ALF+ALF+P:ALF+ALF_repeat+ALF_repeat+ALF_CC_1+TM+TM+HINT.2+Ntox27	1..30:SP,50..87:ALF,96..137:ALF,143..183:ALF,190..229:ALF,608..643:P:ALF,651..690:ALF_repeat,748..791:ALF_repeat,788..949:ALF_CC_1,1042..1063:TM,1070..1091:TM,1166..1291:HINT.2,1292..1422:Ntox27
2761230..2763515	-	761	WP_172666586.1	AMIS_RS40495	umbAB	SP+Trypsin+umbB	1..23:SP,35..211:Trypsin,640..759:umbB
Actinoplanes philippinensis Genome accession no BOMT01000000
335..931	+	198	GIE77453.1	Aph02nite_34030	umbB	SP+umbB	1..27:SP,52..196:umbB
1002..5345	+	1447	GIE77454.1	Aph02nite_34040	umbC	SP+ALF+ALF+ALF+ALF+P:ALF+ALF_repeat+ALF+ALF_repeat+ALF_CC_1+PT-HINT+Ntox27	1..34:SP,45..85:ALF,93..132:ALF,138..167:ALF,200..239:ALF,617..646:P:ALF,663..705:ALF_repeat,713..758:ALF,763..806:ALF_repeat,803..964:ALF_CC_1,1184..1317:PT-HINT,1324..1443:Ntox27
5347..5694	+	115	GIE77455.1	Aph02nite_34050	umbD	Imm109	5..102:Imm109
143807..144193	-	128	GIE79756.1	Aph02nite_57060	umbD	Imm121	10..119:Imm121
144196..147828	-	1210	GIE79757.1	Aph02nite_57070	umbC	SP+ALF+ALF_repeat+ALF+ALF_repeat+ALF_CC_1+ALF+ALF_repeat+ALF_repeat+ALF+ALF_CC_1+Ntox35	1..36:SP,62..90:ALF,95..136:ALF_repeat,142..182:ALF,187..228:ALF_repeat,226..374:ALF_CC_1,603..643:ALF,648..688:ALF_repeat,695..736:ALF_repeat,742..782:ALF,779..938:ALF_CC_1,1112..1203:Ntox35
147920..148390	-	156	GIE79758.1	Aph02nite_57080	umbB	SP+umbB	1..27:SP,44..156:umbB
110956..114555	+	1199	GIE81197.1	Aph02nite_71470	umbC	SP+ALF_repeat+ALF_repeat+ALF+ALF_repeat+ALF_CC_1+ALF+ALF_repeat+ALF_repeat+ALF_repeat+ALF_CC_1+Tox-transglycoslase	1..40:SP,47..81:ALF_repeat,92..128:ALF_repeat,138..178:ALF,183..224:ALF_repeat,228..374:ALF_CC_1,599..641:ALF,648..683:ALF_repeat,694..735:ALF_repeat,741..781:ALF_repeat,778..938:ALF_CC_1,1008..1195:Tox-transglycoslase
114555..115016	+	153	GIE81198.1	Aph02nite_71480		SP	1..24:SP
115071..115568	-	165	GIE81199.1	Aph02nite_71490	umbB	SP+umbB	1..22:SP,38..161:umbB
115855..116592	+	245	GIE81200.1	Aph02nite_71500	umbC	SP+ALF+P:Gram_pos_anchor	1..25:SP,114..154:ALF,206..240:P:Gram_pos_anchor
221681..223159	-	492	GIE78854.1	Aph02nite_48040	umbA	SP+Trypsin+UAL-Beta-prop-1	1..22:SP,15..200:Trypsin,234..492:UAL-Beta-prop-1
4621..6174	-	517	GIE83502.1	Aph02nite_94520	umbA	SP+Trypsin+Ricin_B_lectin+Ricin_B_lectin+RicinB_lectin_2	1..20:SP,19..206:Trypsin,240..373:Ricin_B_lectin,332..465:Ricin_B_lectin,462..513:RicinB_lectin_2
187920..189470	+	516	GIE78813.1	Aph02nite_47630	umbA	SP+Trypsin+DUF5818	1..30:SP,44..220:Trypsin,251..295:DUF5818
5105..6619	+	504	GIE75893.1	Aph02nite_18430	umbA	SP+Trypsin+UAL-Beta-prop-1	1..30:SP,33..234:Trypsin,246..499:UAL-Beta-prop-1
16341..17858	-	505	GIE79259.1	Aph02nite_52090	umbA	SP+Trypsin	1..30:SP,33..238:Trypsin
1450..3258	+	602	GIE79263.1	Aph02nite_52130	umbA	SP+Trypsin+UAL-Beta-prop-1	1..29:SP,32..234:Trypsin,248..568:UAL-Beta-prop-1
20462..22312	+	616	GIE79262.1	Aph02nite_52120	umbA	Trypsin+UAL-Beta-prop-1	47..257:Trypsin,320..611:UAL-Beta-prop-1
35350..36915	-	521	GIE82956.1	Aph02nite_89060	umbA	SP+Trypsin+UAL-Beta-prop-1	1..28:SP,40..244:Trypsin,267..511:UAL-Beta-prop-1
95421..97295	-	624	GIE80598.1	Aph02nite_65480	umbA	SP+Trypsin	1..41:SP,43..230:Trypsin
Actinoplanes philippinensis Genome accession no FONV01000000
100886..102283	+	465	SFF00006.1	SAMN05421541_10595	umbA	SP+Trypsin+UAL-Beta-prop-1	1..30:SP,42..246:Trypsin,259..462:UAL-Beta-prop-1
102610..103206	+	198	SFF00021.1	SAMN05421541_10596	umbB	SP+umbB	1..27:SP,52..196:umbB
103214..107620	+	1468	SFF00035.1	SAMN05421541_10597	umbC	SP+ALF+ALF+ALF+ALF+P:ALF+ALF_repeat+ALF+ALF_repeat+ALF_CC_1+PT-HINT+Ntox27	1..55:SP,66..106:ALF,114..153:ALF,159..188:ALF,221..260:ALF,638..667:P:ALF,684..726:ALF_repeat,734..779:ALF,784..827:ALF_repeat,824..985:ALF_CC_1,1205..1338:PT-HINT,1345..1464:Ntox27
107622..107969	+	115	SFF00046.1	SAMN05421541_10598	umbD	Imm109	5..102:Imm109
113871..114341	+	156	SFF47728.1	SAMN05421541_11193	umbB	SP+umbB	1..27:SP,44..156:umbB
114433..118065	+	1210	SFF47734.1	SAMN05421541_11194	umbC	SP+ALF+ALF_repeat+ALF+ALF_repeat+ALF_CC_1+ALF+ALF_repeat+ALF_repeat+ALF+ALF_CC_1+Ntox35	1..36:SP,62..90:ALF,95..136:ALF_repeat,142..182:ALF,187..228:ALF_repeat,226..374:ALF_CC_1,603..643:ALF,648..688:ALF_repeat,695..736:ALF_repeat,742..782:ALF,779..938:ALF_CC_1,1112..1203:Ntox35
118068..118454	+	128	SFF47744.1	SAMN05421541_11195	umbD	Imm121	10..119:Imm121
171085..171822	-	245	SFF59419.1	SAMN05421541_114162	umbC	SP+ALF+P:Gram_pos_anchor	1..25:SP,114..154:ALF,206..240:P:Gram_pos_anchor
172154..172606	+	150	SFF59431.1	SAMN05421541_114163	umbB	umbB	23..146:umbB
172661..173122	-	153	SFF59438.1	SAMN05421541_114164		SP	1..24:SP
173122..176703	-	1193	SFF59445.1	SAMN05421541_114165	umbC	SP+ALF_repeat+ALF_repeat+ALF+ALF_repeat+ALF_CC_1+ALF+ALF_repeat+ALF_repeat+ALF_repeat+ALF_CC_1+Tox-transglycoslase	1..34:SP,41..75:ALF_repeat,86..122:ALF_repeat,132..172:ALF,177..218:ALF_repeat,222..368:ALF_CC_1,593..635:ALF,642..677:ALF_repeat,688..729:ALF_repeat,735..775:ALF_repeat,772..932:ALF_CC_1,1002..1189:Tox-transglycoslase
166446..168755	-	769	SFF42615.1	SAMN05421541_110147	umbA	SP+Trypsin+UAL-Beta-prop-1+UAL-Beta-prop-1	1..29:SP,35..242:Trypsin,297..594:UAL-Beta-prop-1,523..749:UAL-Beta-prop-1
81690..83216	+	508	SFF34918.1	SAMN05421541_10982	umbA	SP+Trypsin+UAL-Beta-prop-1	1..30:SP,31..216:Trypsin,250..508:UAL-Beta-prop-1
2606..4198	+	530	SFG01451.1	SAMN05421541_1443	umbA	SP+Trypsin+Ricin_B_lectin+UAL-Ricin-2	1..33:SP,32..219:Trypsin,253..386:Ricin_B_lectin,400..524:UAL-Ricin-2
115427..116977	-	516	SFF35278.1	SAMN05421541_109123	umbA	SP+Trypsin+DUF5818	1..30:SP,44..220:Trypsin,251..295:DUF5818
333774..335288	+	504	SFE55163.1	SAMN05421541_102309	umbA	SP+Trypsin+UAL-Beta-prop-1	1..30:SP,33..234:Trypsin,246..499:UAL-Beta-prop-1
173418..174935	+	505	SFF42646.1	SAMN05421541_110151	umbA	SP+Trypsin	1..30:SP,33..238:Trypsin
303992..305638	+	548	SFF37302.1	SAMN05421541_109308	umbA	SP+Trypsin+UAL-Ricin-2+RicinB_lectin_2	1..40:SP,43..257:Trypsin,274..403:UAL-Ricin-2,443..535:RicinB_lectin_2
164435..166243	-	602	SFF42604.1	SAMN05421541_110146	umbA	SP+Trypsin+UAL-Beta-prop-1	1..29:SP,32..234:Trypsin,248..568:UAL-Beta-prop-1
168964..170814	-	616	SFF42623.1	SAMN05421541_110148	umbA	Trypsin+UAL-Beta-prop-1	47..257:Trypsin,320..611:UAL-Beta-prop-1
289895..291460	-	521	SFF29516.1	SAMN05421541_108231	umbA	SP+Trypsin+UAL-Beta-prop-1	1..28:SP,40..244:Trypsin,267..511:UAL-Beta-prop-1
30656..32530	+	624	SFF76625.1	SAMN05421541_12126	umbA	SP+Trypsin	1..41:SP,43..230:Trypsin
Actinoplanes rectilineatus Genome accession no NZ_JZKF01000000
52634..54166	-	510	WP_052720916.1	WH85_RS47550	umbA	SP+Trypsin	1..33:SP,35..244:Trypsin
54693..55199	+	168	WP_157411307.1	WH85_RS30790	umbB	SP+umbB	1..20:SP,44..167:umbB
55537..59208	+	1223	WP_052720918.1	WH85_RS30795	umbC	ALF_repeat+ALF+ALF_repeat+ALF+ALF+ALF_repeat+ALF_repeat+ALF+ALF_CC_1+Ntox65	14..52:ALF_repeat,62..99:ALF,106..148:ALF_repeat,154..198:ALF,583..623:ALF,628..668:ALF_repeat,675..718:ALF_repeat,724..764:ALF,761..922:ALF_CC_1,1119..1217:Ntox65
59205..59696	+	163	WP_045745565.1	WH85_RS30800	umbD	Imm143	1..155:Imm143
37326..42359	+	1677	WP_245674085.1	WH85_RS25375	umbC	SP+ALF.1+PT-HINT+Tox-REase-6	1..55:SP,216..255:ALF.1,1210..1342:PT-HINT,1511..1659:Tox-REase-6
42411..42899	+	162	WP_045744507.1	WH85_RS25380		DUF6301	17..149:DUF6301
42896..43276	+	126	WP_045744508.1	WH85_RS25385
43290..44030	-	246	WP_045744509.1	WH85_RS25390		SP+TM+PAP2	1..44:SP,60..79:TM,89..215:PAP2
44041..45501	-	486	WP_045744510.1	WH85_RS25395	umbA	SP+Trypsin_2	1..29:SP,303..462:Trypsin_2
42110..43594	+	494	WP_083449525.1	WH85_RS36435	umbA	SP+Trypsin+UAL-Beta-prop-1	1..32:SP,48..199:Trypsin,229..481:UAL-Beta-prop-1
32756..34567	-	603	WP_169792468.1	WH85_RS47095	umbA	SP+Trypsin+Fungal_lectin	1..27:SP,29..222:Trypsin,206..562:Fungal_lectin
40500..42272	+	590	WP_083449093.1	WH85_RS19040	umbA	SP+Trypsin+UAL-Beta-prop-1	1..30:SP,33..229:Trypsin,249..557:UAL-Beta-prop-1
45549..47510	-	653	WP_052720354.1	WH85_RS46925	umbA	SP+Trypsin	1..31:SP,32..220:Trypsin
Actinoplanes sp. L3-i22 Genome accession no AP024745
9507055..9509163	+	702	BCY13429.1	L3i22_085170	umbA	Trypsin+Tachylectin+Tachylectin	6..219:Trypsin,272..431:Tachylectin,551..673:Tachylectin
9509263..9509796	+	177	BCY13430.1	L3i22_085180	umbB	SP+umbB	1..23:SP,47..176:umbB
9510093..9514037	+	1314	BCY13431.1	L3i22_085190	umbC	ALF_repeat+ALF+ALF+ALF+ALF_CC_1+ALF_repeat+ALF+ALF+ALF_CC_1+BURPS668_1122-deaminase	73..108:ALF_repeat,115..156:ALF,162..203:ALF,209..250:ALF,254..400:ALF_CC_1,671..706:ALF_repeat,718..760:ALF,768..810:ALF,807..967:ALF_CC_1,1197..1310:BURPS668_1122-deaminase
Actinoplanes sp. M2I2 Genome accession no NZ_JALPVJ010000000
199784..200542	-	252	WP_250006460.1	HJC40_RS30875	umbD	Imm100	5..251:Imm100
200550..204659	-	1369	WP_250006461.1	HJC40_RS30880	umbC	SP+ALF+ALF+ALF+ALF+ALF+ALF_repeat+ALF_repeat+ALF_repeat+ALF_CC_1+HINT.1+Tox-BECR-1	1..42:SP,54..89:ALF,100..140:ALF,146..186:ALF,192..228:ALF,607..647:ALF,652..693:ALF_repeat,699..739:ALF_repeat,744..786:ALF_repeat,784..944:ALF_CC_1,1093..1237:HINT.1,1264..1360:Tox-BECR-1
204719..205195	-	158	WP_250006463.1	HJC40_RS30885	umbB	SP+umbB	1..33:SP,52..158:umbB
539477..540943	-	488	WP_249998973.1	HJC40_RS06330	umbA	Trypsin	15..221:Trypsin
164344..166530	-	728	WP_249998391.1	HJC40_RS04520	umbA	SP+Trypsin+Tachylectin+Tachylectin	1..26:SP,27..238:Trypsin,313..452:Tachylectin,569..696:Tachylectin
218633..220693	+	686	WP_249998460.1	HJC40_RS04745	umbA	SP+Trypsin+UAL-Con-1+UAL-Con-1+UAL-Con-1	1..26:SP,32..241:Trypsin,260..400:UAL-Con-1,406..549:UAL-Con-1,552..685:UAL-Con-1
116459..118249	-	596	WP_250005393.1	HJC40_RS27905	umbA	SP+Trypsin+Fungal_lectin	1..21:SP,30..240:Trypsin,247..591:Fungal_lectin
Actinoplanes sp. M4I6 Genome accession no NZ_JALPVL010000000
78120..78659	-	179	WP_250028478.1	NAG42_RS05235	umbD	Imm114	4..179:Imm114
78659..82360	-	1233	WP_250028479.1	NAG42_RS05240	umbC	SP+ALF+ALF+ALF_repeat+ALF_repeat+ALF+ALF_repeat+ALF_repeat+ALF+ALF_CC_1+Tox-SerPeptidase	1..29:SP,53..76:ALF,86..125:ALF,131..172:ALF_repeat,177..218:ALF_repeat,593..631:ALF,638..678:ALF_repeat,685..726:ALF_repeat,732..772:ALF,770..927:ALF_CC_1,1147..1229:Tox-SerPeptidase
82560..83039	-	159	WP_250028480.1	NAG42_RS05245	umbB	SP+umbB	1..27:SP,47..159:umbB
83271..84035	-	254	WP_250028481.1	NAG42_RS05250	umbD	Imm100	6..245:Imm100
170396..172453	-	685	WP_250036465.1	NAG42_RS35640	umbA	SP+Trypsin+UAL-Con-1+UAL-Con-1+UAL-Con-1	1..30:SP,31..240:Trypsin,259..399:UAL-Con-1,405..548:UAL-Con-1,551..684:UAL-Con-1
812125..814416	-	763	WP_250029289.1	NAG42_RS08690	umbA	SP+Trypsin+UAL-Beta-prop-1+UAL-Beta-prop-1	1..31:SP,32..244:Trypsin,243..486:UAL-Beta-prop-1,409..691:UAL-Beta-prop-1
83492..85291	-	599	WP_250030980.1	NAG42_RS15505	umbA	SP+Trypsin+UAL-Beta-prop-1	1..28:SP,30..217:Trypsin,303..563:UAL-Beta-prop-1
Actinoplanes sp. TRM66264-DLM Genome accession no NZ_JAHWFK010000000
104523..105317	-	264	WP_221376741.1	KXC43_RS15395	umbD	Imm100	6..246:Imm100
105357..105815	-	152	WP_221376742.1	KXC43_RS15400	umbD	Imm_unclassified	1..10:Imm_unclassified
105812..110020	-	1402	WP_221376743.1	KXC43_RS15405	umbC	SP+ALF+ALF+ALF_repeat+ALF+ALF_repeat+ALF_repeat+ALF+ALF_CC_1+TM+HINT.2+BURPS668_1122-deaminase	1..41:SP,104..133:ALF,140..180:ALF,185..230:ALF_repeat,615..653:ALF,660..701:ALF_repeat,707..748:ALF_repeat,754..794:ALF,791..951:ALF_CC_1,1077..1098:TM,1131..1262:HINT.2,1280..1385:BURPS668_1122-deaminase
110084..110584	-	166	WP_221376744.1	KXC43_RS15410	umbB	SP+umbB	1..27:SP,41..165:umbB
363807..365324	+	505	WP_221374060.1	KXC43_RS01700	umbA	SP+Trypsin	1..31:SP,32..238:Trypsin
292649..294676	+	675	WP_221379216.1	KXC43_RS28410	umbA	SP+Trypsin+UAL-Con-1+UAL-Con-1+UAL-Con-1	1..20:SP,23..230:Trypsin,249..389:UAL-Con-1,395..537:UAL-Con-1,541..670:UAL-Con-1
183286..185439	+	717	WP_221380356.1	KXC43_RS34285	umbA	SP+Trypsin+Tachylectin	1..22:SP,23..233:Trypsin,318..440:Tachylectin
173275..175068	+	597	WP_221375335.1	KXC43_RS08070	umbA	SP+Trypsin+UAL-Beta-prop-1	1..20:SP,29..239:Trypsin,250..559:UAL-Beta-prop-1
42624..44267	-	547	WP_221375257.1	KXC43_RS07640	umbA	SP+Trypsin+RicinB_lectin_2+RicinB_lectin_2+Ricin_B_lectin	1..38:SP,50..228:Trypsin,265..339:RicinB_lectin_2,348..434:RicinB_lectin_2,409..542:Ricin_B_lectin
Actinoplanes sp. TRM88002 Genome accession no NZ_JAMQOL010000000
82644..83144	+	166	WP_251799738.1	LXN57_RS20315	umbB	SP+umbB	1..27:SP,41..165:umbB
83206..87414	+	1402	WP_251799739.1	LXN57_RS20320	umbC	SP+ALF+ALF+ALF_repeat+ALF+ALF_repeat+ALF_repeat+ALF+ALF_CC_1+TM+HINT.2+BURPS668_1122-deaminase	1..41:SP,104..134:ALF,140..180:ALF,185..230:ALF_repeat,615..653:ALF,660..701:ALF_repeat,707..748:ALF_repeat,754..794:ALF,791..951:ALF_CC_1,1077..1098:TM,1131..1262:HINT.2,1280..1385:BURPS668_1122-deaminase
87411..87869	+	152	WP_251799740.1	LXN57_RS20325	umbD	Imm_unclassified	1..10:Imm_unclassified
150104..150409	-	101	WP_251802204.1	LXN57_RS33405	umbD	Imm_unclassified	1..10:Imm_unclassified
150409..154533	-	1374	WP_251802233.1	LXN57_RS33410	umbC	SP+ALF+ALF+ALF+ALF_repeat+ALF+ALF_repeat+ALF_repeat+ALF_repeat+ALF_CC_1+HINT.2+Tox-ART-HYD3	1..23:SP,34..73:ALF,82..120:ALF,126..166:ALF,172..216:ALF_repeat,602..641:ALF,646..687:ALF_repeat,693..734:ALF_repeat,740..779:ALF_repeat,776..935:ALF_CC_1,1140..1270:HINT.2,1270..1373:Tox-ART-HYD3
154696..155184	-	162	WP_251802205.1	LXN57_RS33415	umbB	SP+umbB	1..20:SP,34..161:umbB
35378..36895	+	505	WP_251796141.1	LXN57_RS01490	umbA	SP+Trypsin	1..31:SP,32..238:Trypsin
40956..42947	-	663	WP_251797920.1	LXN57_RS10895	umbA	SP+Trypsin	1..29:SP,32..243:Trypsin
74861..77023	-	720	WP_251800755.1	LXN57_RS25590	umbA	SP+Trypsin+Tachylectin	1..22:SP,23..235:Trypsin,319..443:Tachylectin
5073..7361	-	762	WP_251799107.1	LXN57_RS16815	umbA	SP+Trypsin+UAL-Beta-prop-1	1..31:SP,32..244:Trypsin,450..741:UAL-Beta-prop-1
413176..414969	+	597	WP_251796549.1	LXN57_RS03610	umbA	SP+Trypsin+Fungal_lectin	1..20:SP,29..239:Trypsin,218..597:Fungal_lectin
308886..310529	-	547	WP_251796478.1	LXN57_RS03245	umbA	SP+Trypsin+RicinB_lectin_2+RicinB_lectin_2+Ricin_B_lectin	1..38:SP,50..228:Trypsin,265..339:RicinB_lectin_2,348..434:RicinB_lectin_2,409..542:Ricin_B_lectin
Actinoplanes xinjiangensis Genome accession no BONA01000000
225133..225648	+	171	GIF37732.1	Axi01nite_20430	umbB	SP+umbB	1..26:SP,44..167:umbB
225764..229156	+	1130	GIF37733.1	Axi01nite_20440	umbC	SP+ALF+ALF+ALF+ALF_repeat+ALF_CC_1+ALF+ALF_repeat+ALF_repeat+ALF_repeat+ALF_CC_1+Tox-MPTase1	1..20:SP,28..68:ALF,75..113:ALF,120..160:ALF,165..206:ALF_repeat,211..358:ALF_CC_1,581..621:ALF,626..666:ALF_repeat,673..714:ALF_repeat,719..760:ALF_repeat,757..917:ALF_CC_1,947..1084:Tox-MPTase1
229169..229672	+	167	GIF37734.1	Axi01nite_20450	umbD	Imm124	11..167:Imm124
39595..40080	-	161	GIF43919.1	Axi01nite_82300	umbB	SP+umbB	1..24:SP,48..161:umbB
40274..43789	+	1171	GIF43920.1	Axi01nite_82310	umbC	SP+ALF+ALF_repeat+ALF+ALF+ALF_CC_1+ALF+ALF_repeat+ALF_repeat+ALF+ALF_CC_1+Ntox37	1..26:SP,35..75:ALF,81..121:ALF_repeat,127..161:ALF,173..212:ALF,219..365:ALF_CC_1,588..628:ALF,633..671:ALF_repeat,681..722:ALF_repeat,728..767:ALF,766..925:ALF_CC_1,1094..1170:Ntox37
43848..44627	+	259	GIF43921.1	Axi01nite_82320	umbD	Imm81	19..86:Imm81
709..2517	-	602	GIF45445.1	Axi01nite_97560	umbA	SP+Trypsin+UAL-Beta-prop-1	1..29:SP,33..215:Trypsin,248..568:UAL-Beta-prop-1
37962..40265	+	767	GIF41336.1	Axi01nite_56470	umbA	SP+Trypsin+UAL-Beta-prop-1+UAL-Beta-prop-1	1..33:SP,32..242:Trypsin,293..592:UAL-Beta-prop-1,522..747:UAL-Beta-prop-1
8491..11055	+	854	GIF42377.1	Axi01nite_66880	umbA	Trypsin+3keto-disac_hyd+UAL-Beta-prop-1	130..325:Trypsin,372..516:3keto-disac_hyd,561..853:UAL-Beta-prop-1
3770..5296	+	508	GIF45299.1	Axi01nite_96100	umbA	SP+Trypsin+UAL-Beta-prop-1	1..30:SP,31..219:Trypsin,250..508:UAL-Beta-prop-1
36196..37773	-	525	GIF43467.1	Axi01nite_77780	umbA	SP+Trypsin+RicinB_lectin_2+Ricin_B_lectin+RicinB_lectin_2	1..22:SP,25..214:Trypsin,281..370:RicinB_lectin_2,340..473:Ricin_B_lectin,471..521:RicinB_lectin_2
92179..93705	-	508	GIF42530.1	Axi01nite_68410	umbA	SP+Trypsin+DUF5818+RicinB_lectin_2	1..32:SP,27..234:Trypsin,243..289:DUF5818,417..485:RicinB_lectin_2
35133..36983	+	616	GIF41334.1	Axi01nite_56450	umbA	Trypsin+UAL-Beta-prop-1	47..257:Trypsin,320..609:UAL-Beta-prop-1
31323..32870	-	515	GIF41331.1	Axi01nite_56420	umbA	SP+Trypsin+UAL-Beta-prop-1	1..28:SP,37..243:Trypsin,250..502:UAL-Beta-prop-1
Actinoplanes xinjiangensis Genome accession no QGGR01000000
34968..36818	+	616	PWK40803.1	BC793_11832	umbA	Trypsin+UAL-Beta-prop-1	47..257:Trypsin,320..609:UAL-Beta-prop-1
37015..37374	+	119	PWK40804.1	BC793_11833	umbB	umbB	18..117:umbB
37797..40100	+	767	PWK40805.1	BC793_11834	umbA	SP+Trypsin+UAL-Beta-prop-1+UAL-Beta-prop-1	1..33:SP,32..242:Trypsin,293..592:UAL-Beta-prop-1,522..747:UAL-Beta-prop-1
40203..40655	+	150	PWK40806.1	BC793_11835	umbB	SP+umbB	1..29:SP,49..148:umbB
41084..41299	+	71	PWK40807.1	BC793_11836		SP	1..29:SP
41500..45579	+	1359	PWK40808.1	BC793_11837	umbC	SP+ALF+ALF_repeat+ALF+ALF_repeat+ALF_CC_1+ALF_CC_1+ALF_repeat+ALF_repeat+ALF+ALF_CC_1+HINT.2+Ntox69	1..36:SP,47..87:ALF,92..129:ALF_repeat,139..177:ALF,184..225:ALF_repeat,222..383:ALF_CC_1,359..475:ALF_CC_1,644..685:ALF_repeat,691..732:ALF_repeat,738..778:ALF,775..936:ALF_CC_1,1110..1239:HINT.2,1242..1348:Ntox69
45724..46257	-	177	PWK40809.1	BC793_11838
46607..48415	+	602	PWK40810.1	BC793_11839	umbA	SP+Trypsin+UAL-Beta-prop-1	1..29:SP,33..215:Trypsin,248..568:UAL-Beta-prop-1
49012..53034	+	1340	PWK40811.1	BC793_11840	umbC	SP+ALF+ALF_repeat+ALF+ALF_repeat+ALF_CC_1+ALF_CC_1+ALF_repeat+ALF_repeat+ALF+ALF_CC_1+HINT.2+Ntox27	1..24:SP,35..75:ALF,80..117:ALF_repeat,127..165:ALF,172..213:ALF_repeat,210..371:ALF_CC_1,347..463:ALF_CC_1,632..673:ALF_repeat,679..720:ALF_repeat,726..766:ALF,763..924:ALF_CC_1,1098..1226:HINT.2,1226..1339:Ntox27
53066..53404	+	112	PWK40812.1	BC793_11841	umbD	Imm109	3..98:Imm109
64727..65506	-	259	PWK31705.1	BC793_13254	umbD	Imm81	19..86:Imm81
65565..69146	-	1193	PWK31706.1	BC793_13255	umbC	SP+ALF+ALF_repeat+ALF+ALF+ALF_CC_1+ALF+ALF_repeat+ALF_repeat+ALF+ALF_CC_1+Ntox37	1..48:SP,57..97:ALF,103..143:ALF_repeat,149..183:ALF,195..234:ALF,241..387:ALF_CC_1,610..650:ALF,655..693:ALF_repeat,703..744:ALF_repeat,750..789:ALF,788..947:ALF_CC_1,1116..1192:Ntox37
69274..69759	+	161	PWK31707.1	BC793_13256	umbB	SP+umbB	1..24:SP,48..161:umbB
453111..453626	+	171	PWK49726.1	BC793_104401	umbB	SP+umbB	1..26:SP,44..167:umbB
453724..457134	+	1136	PWK49727.1	BC793_104402	umbC	SP+ALF+ALF+ALF+ALF_repeat+ALF_CC_1+ALF+ALF_repeat+ALF_repeat+ALF_repeat+ALF_CC_1+Tox-MPTase1	1..26:SP,34..74:ALF,81..119:ALF,126..166:ALF,171..212:ALF_repeat,217..364:ALF_CC_1,587..627:ALF,632..672:ALF_repeat,679..720:ALF_repeat,725..766:ALF_repeat,763..923:ALF_CC_1,953..1090:Tox-MPTase1
457147..457650	+	167	PWK49728.1	BC793_104403	umbD	Imm124	11..167:Imm124
8696..11371	+	891	PWK40066.1	BC793_1205	umbA	SP+Trypsin+3keto-disac_hyd+UAL-Beta-prop-1	1..31:SP,167..362:Trypsin,409..553:3keto-disac_hyd,598..890:UAL-Beta-prop-1
3866..5392	+	508	PWK27244.1	BC793_1557	umbA	SP+Trypsin+UAL-Beta-prop-1	1..30:SP,31..219:Trypsin,250..508:UAL-Beta-prop-1
82326..83930	+	534	PWK33294.1	BC793_12884	umbA	SP+Trypsin+Ricin_B_lectin+Ricin_B_lectin+RicinB_lectin_2	1..33:SP,34..223:Trypsin,257..390:Ricin_B_lectin,349..482:Ricin_B_lectin,480..530:RicinB_lectin_2
144329..145894	-	521	PWK40215.1	BC793_120154	umbA	SP+Trypsin+DUF5818	1..30:SP,40..247:Trypsin,256..302:DUF5818
31158..32705	-	515	PWK40800.1	BC793_11829	umbA	SP+Trypsin+UAL-Beta-prop-1	1..28:SP,37..243:Trypsin,250..502:UAL-Beta-prop-1
53811..55688	+	625	PWK40463.1	BC793_11971	umbA	SP+Trypsin	1..41:SP,43..228:Trypsin
Actinopolyspora alba Genome accession no FOMZ01000000
105754..107712	-	652	SFD91888.1	SAMN04487819_10598	umbA	SP+Trypsin+UAL-Beta-prop-1	1..20:SP,23..217:Trypsin,332..613:UAL-Beta-prop-1
107838..108311	-	157	SFD91909.1	SAMN04487819_10599	umbB	SP+umbB	1..30:SP,44..157:umbB
108776..108964	-	62	SFD91921.1	SAMN04487819_105100		DUF6684	11..57:DUF6684
108990..112196	-	1068	SFD91937.1	SAMN04487819_105101	umbC	SP+ALF+ALF+ALF+ALF+ALF_CC_1+ALF+ALF_repeat+ALF_repeat+ALF_repeat+ALF_CC_1+TM	1..42:SP,52..88:ALF,98..139:ALF,150..186:ALF,192..233:ALF,234..384:ALF_CC_1,608..648:ALF,653..693:ALF_repeat,700..742:ALF_repeat,748..788:ALF_repeat,785..945:ALF_CC_1,1042..1064:TM
112516..112926	+	136	SFD91949.1	SAMN04487819_105102	umbD	Imm120	6..129:Imm120
Actinopolyspora erythraea Genome accession no NZ_JPMV01000000
997602..998519	-	305	WP_144311897.1	IL38_RS25105	umbD	Imm_unclassified	1..10:Imm_unclassified
999071..1000957	-	628	WP_084133826.1	IL38_RS24235	umbC	ALF+ALF_repeat+ALF_repeat+ALF_repeat+ALF_CC_1+Ntox37	83..121:ALF,128..168:ALF_repeat,175..217:ALF_repeat,222..263:ALF_repeat,260..420:ALF_CC_1,588..628:Ntox37
1002087..1005284	+	1065	WP_084133827.1	IL38_RS04570	umbC	SP+ALF+ALF+ALF+ALF+ALF_CC_1+ALF+ALF_repeat+ALF_repeat+ALF_repeat+ALF_CC_1+TM+TM	1..42:SP,52..92:ALF,98..139:ALF,150..185:ALF,192..233:ALF,234..383:ALF_CC_1,608..648:ALF,653..693:ALF_repeat,700..742:ALF_repeat,748..788:ALF_repeat,785..945:ALF_CC_1,1008..1029:TM,1036..1061:TM
1005918..1006466	-	182	WP_084133828.1	IL38_RS04575		HTH_Tnp_4+DDE_Tnp_4	38..86:HTH_Tnp_4,105..170:DDE_Tnp_4
1007919..1008416	+	165	WP_154670697.1	IL38_RS04580	umbB	SP+umbB	1..37:SP,52..165:umbB
1008515..1010533	+	672	WP_144311900.1	IL38_RS04585	umbA	SP+Trypsin+UAL-Beta-prop-1	1..29:SP,32..226:Trypsin,342..629:UAL-Beta-prop-1
Actinopolyspora mortivallis Genome accession no PVSR01000000
30073..33330	-	1085	PRW63010.1	CEP50_12535	umbC	ALF+ALF+ALF+ALF+ALF_CC_1+ALF+ALF_repeat+ALF_repeat+ALF_repeat+ALF_CC_1	69..109:ALF,115..155:ALF,165..203:ALF,209..250:ALF,251..400:ALF_CC_1,625..665:ALF,670..711:ALF_repeat,717..759:ALF_repeat,764..805:ALF_repeat,802..962:ALF_CC_1
33578..34057	+	159	PRW63011.1	CEP50_12540	umbB	SP+umbB	1..19:SP,45..158:umbB
34054..36078	+	674	PRW63012.1	CEP50_12545	umbA	SP+Trypsin+UAL-Beta-prop-1	1..41:SP,42..238:Trypsin,354..635:UAL-Beta-prop-1
Actinopolyspora mzabensis Genome accession no NZ_FNFM01000000
113079..115034	-	651	WP_176797793.1	BLR41_RS03040	umbA	SP+Trypsin+UAL-Beta-prop-1	1..13:SP,16..210:Trypsin,324..608:UAL-Beta-prop-1
115106..115522	-	138	WP_092626278.1	BLR41_RS03045	umbB	umbB	26..138:umbB
115878..119468	+	1196	WP_092626280.1	BLR41_RS03050	umbC	SP+ALF_repeat+ALF+ALF+ALF+ALF_CC_1+ALF+ALF_repeat+ALF_repeat+ALF_repeat+ALF_CC_1+Ntox17	1..49:SP,56..94:ALF_repeat,103..143:ALF,150..190:ALF,197..238:ALF,239..387:ALF_CC_1,613..651:ALF,658..698:ALF_repeat,705..747:ALF_repeat,752..793:ALF_repeat,790..951:ALF_CC_1,1114..1196:Ntox17
Actinopolyspora righensis Genome accession no FPAT01000000
100006..102015	-	669	SFT59200.1	SAMN04487904_10495	umbA	SP+Trypsin+UAL-Beta-prop-1	1..37:SP,40..234:Trypsin,349..632:UAL-Beta-prop-1
102015..102506	-	163	SFT59211.1	SAMN04487904_10496	umbB	SP+umbB	1..23:SP,51..163:umbB
102788..106465	+	1225	SFT59222.1	SAMN04487904_10497	umbC	SP+ALF+ALF+ALF+ALF+ALF_CC_1+ALF+ALF_repeat+ALF_repeat+ALF_repeat+ALF_CC_1+ColD-like	1..49:SP,57..97:ALF,103..143:ALF,150..191:ALF,197..238:ALF,239..375:ALF_CC_1,613..653:ALF,660..698:ALF_repeat,705..747:ALF_repeat,752..793:ALF_repeat,790..951:ALF_CC_1,1116..1223:ColD-like
106462..106872	+	136	SFT59233.1	SAMN04487904_10498	umbD	Imm120	5..129:Imm120
Actinopolyspora sp. BKK2 Genome accession no JAANTE010000000
1..1546	-	515	NHD18792.1	G9Q41_17275	umbA	SP+Trypsin+UAL-Beta-prop-1	1..13:SP,15..229:Trypsin,326..511:UAL-Beta-prop-1
1627..2202	-	191	NHD18793.1	G9Q41_17280	umbB	SP+umbB	1..51:SP,77..190:umbB
2478..5615	+	1045	WP_165632984.1	G9Q41_17285	umbC	ALF+ALF+ALF+ALF+ALF_CC_1+ALF+ALF_repeat+ALF_repeat+ALF_repeat+ALF_CC_1	23..63:ALF,69..109:ALF,119..157:ALF,163..204:ALF,205..355:ALF_CC_1,579..619:ALF,624..664:ALF_repeat,671..713:ALF_repeat,718..759:ALF_repeat,756..916:ALF_CC_1
Actinopolyspora xinjiangensis Genome accession no NZ_FNJR01000000
202086..202982	-	298	WP_092603645.1	BLQ75_RS17450	umbD	Imm107	84..146:Imm107
202985..204337	-	450	WP_139183018.1	BLQ75_RS23125	umbC	ALF+ALF_CC_1	83..104:ALF,98..183:ALF_CC_1
204804..205208	-	134	WP_170837549.1	BLQ75_RS17460	umbC	ALF_repeat+ALF	19..57:ALF_repeat,68..106:ALF
205593..206081	+	162	WP_139183019.1	BLQ75_RS17465	umbB	SP+umbB	1..23:SP,51..162:umbB
206108..208126	+	672	WP_170837550.1	BLQ75_RS17470	umbA	SP+Trypsin+UAL-Beta-prop-1	1..29:SP,32..226:Trypsin,342..629:UAL-Beta-prop-1
223271..223555	-	94	WP_139182898.1	BLQ75_RS03705	umbD	Imm_unclassified+TM+TM+TM	1..10:Imm_unclassified,12..32:TM,38..59:TM,71..90:TM
223788..227081	-	1097	WP_092597750.1	BLQ75_RS03710	umbC	SP+ALF+ALF+ALF+ALF+ALF_CC_1+ALF+ALF_repeat+ALF_repeat+ALF+ALF_CC_1	1..39:SP,52..90:ALF,98..138:ALF,145..186:ALF,192..227:ALF,233..384:ALF_CC_1,608..648:ALF,653..694:ALF_repeat,700..742:ALF_repeat,748..788:ALF,785..945:ALF_CC_1
227524..228066	-	180	WP_170837305.1	BLQ75_RS22940	umbB	SP+umbB	1..48:SP,65..179:umbB
Actinosynnema mirum DSM 43827 Genome accession no CP001630
5391796..5393868	-	690	ACU38389.1	Amir_4549	umbAB	SP+umbB+Trypsin+UAL-Beta-prop-1	1..27:SP,40..153:umbB,157..356:Trypsin,372..653:UAL-Beta-prop-1
5393882..5397004	-	1040	ACU38390.1	Amir_4550	umbC	ALF+ALF_repeat+ALF_CC_1+ALF+ALF_repeat+ALF_repeat+ALF+ALF_CC_1+Ntox44.1	6..46:ALF,51..92:ALF_repeat,90..243:ALF_CC_1,466..506:ALF,511..551:ALF_repeat,558..596:ALF_repeat,605..645:ALF,642..802:ALF_CC_1,898..1002:Ntox44.1
4553487..4555022	+	511	ACU37759.1	Amir_3882	umbA	SP+Trypsin	1..28:SP,30..238:Trypsin
Actinosynnema mirum DSM 43827 Genome accession no NC_013093
4542809..4543282	+	157	WP_049796889.1	AMIR_RS19320	umbB	SP+umbB	1..17:SP,40..156:umbB
4543461..4547096	+	1211	WP_015802643.1	AMIR_RS19325	umbC	SP+ALF+ALF+ALF+ALF+ALF_CC_1+ALF+ALF_repeat+ALF+ALF+ALF_CC_1+Tox-REase-12	1..12:SP,20..60:ALF,66..105:ALF,112..153:ALF,159..199:ALF,351..508:ALF_CC_1,576..616:ALF,634..662:ALF_repeat,669..709:ALF,715..755:ALF,752..912:ALF_CC_1,1094..1210:Tox-REase-12
4547103..4547768	+	221	WP_041836868.1	AMIR_RS19330	umbD	Imm105	3..214:Imm105
4547854..4548399	-	181	WP_015802644.1	AMIR_RS19335	umbD	Imm114	3..181:Imm114
4548399..4552574	-	1391	WP_015802645.1	AMIR_RS35935	umbC	ALF+ALF+ALF+ALF+ALF_CC_1+ALF+ALF+ALF+ALF_CC_1+PT-HINT+Tox-SerPeptidase	4..33:ALF,44..83:ALF,90..129:ALF,137..177:ALF,383..518:ALF_CC_1,551..591:ALF,644..684:ALF,690..730:ALF,727..886:ALF_CC_1,1128..1263:PT-HINT,1306..1389:Tox-SerPeptidase
4553190..4553432	+	80	WP_049796890.1	AMIR_RS19345	umbB	umbB	7..79:umbB
4553571..4555022	+	483	WP_049796891.1	AMIR_RS35940	umbA	Trypsin	2..210:Trypsin
5391796..5393841	-	681	WP_041836946.1	AMIR_RS22640	umbAB	SP+umbB+Trypsin+Fungal_lectin	1..18:SP,31..144:umbB,148..347:Trypsin,310..677:Fungal_lectin
5393882..5397256	-	1124	WP_187313438.1	AMIR_RS22645	umbC	ALF_repeat+ALF_repeat+ALF+ALF_repeat+ALF_CC_1+ALF+ALF_repeat+ALF_repeat+ALF+ALF_CC_1+Ntox44.1	6..35:ALF_repeat,43..81:ALF_repeat,90..130:ALF,135..176:ALF_repeat,174..327:ALF_CC_1,550..590:ALF,595..635:ALF_repeat,642..680:ALF_repeat,689..729:ALF,726..886:ALF_CC_1,982..1086:Ntox44.1
Actinosynnema pretiosum Genome accession no NZ_JAMTCF010000000
331727..332176	-	149	WP_253842633.1	LV78_RS01155	umbD	Imm116	22..149:Imm116
332205..336002	-	1265	WP_253842634.1	LV78_RS01160	umbC	ALF+ALF+ALF+ALF+ALF_CC_1+ALF+ALF_repeat+ALF_repeat+ALF_CC_1+XOO2897-deaminases	2..31:ALF,42..85:ALF,91..129:ALF,140..183:ALF,184..332:ALF_CC_1,558..597:ALF,603..639:ALF_repeat,700..743:ALF_repeat,740..901:ALF_CC_1,1155..1250:XOO2897-deaminases
336503..336931	-	142	WP_253842635.1	LV78_RS01165	umbD	Imm116	19..137:Imm116
337320..337757	+	145	WP_253842636.1	LV78_RS01170	umbB	umbB	8..144:umbB
337786..338946	+	386	WP_253843215.1	LV78_RS01175	umbA	SP+Trypsin+UAL-Ricin-2	1..26:SP,28..214:Trypsin,247..383:UAL-Ricin-2
Actinosynnema pretiosum subsp. pretiosum Genome accession no CP029607
4598324..4598797	+	157	AXX31219.1	APASM_3854	umbB	SP+umbB	1..17:SP,40..156:umbB
4602641..4603354	+	237	AXX31220.1	APASM_3855	umbD	Imm105	2..226:Imm105
4603493..4604038	-	181	AXX31221.1	APASM_3856	umbD	Imm114	3..181:Imm114
4604038..4608312	-	1424	AXX31222.1	APASM_3857	umbC	SP+ALF_repeat+ALF+ALF+ALF+ALF+ALF+ALF+ALF_CC_1+PT-HINT+Tox-SerPeptidase	1..22:SP,30..65:ALF_repeat,77..116:ALF,123..162:ALF,170..210:ALF,584..624:ALF,677..717:ALF,723..763:ALF,760..919:ALF_CC_1,1161..1296:PT-HINT,1339..1422:Tox-SerPeptidase
4609117..4610661	+	514	AXX31223.1	APASM_3858	umbA	SP+Trypsin	1..31:SP,33..241:Trypsin
4760547..4760741	-	64	AXX31349.1	APASM_3984	umbB	umbB	1..62:umbB
4761596..4765477	-	1293	AXX31350.1	APASM_3985	umbC	SP+ALF+ALF+ALF+ALF+ALF+ALF_repeat+ALF+ALF_repeat+ALF_CC_1	1..29:SP,40..78:ALF,86..130:ALF,136..177:ALF,183..220:ALF,599..639:ALF,644..679:ALF_repeat,691..730:ALF,741..784:ALF_repeat,781..941:ALF_CC_1
Actinosynnema pretiosum subsp. pretiosum Genome accession no CP073249
17530..21366	+	1278	QUF04591.1	KCV87_00090	umbC	ALF+ALF+ALF+ALF+ALF+ALF_repeat+ALF+ALF_repeat+ALF_CC_1	25..63:ALF,71..115:ALF,121..162:ALF,168..205:ALF,584..624:ALF,629..664:ALF_repeat,676..715:ALF,726..769:ALF_repeat,766..926:ALF_CC_1
21382..21867	+	161	QUF04592.1	KCV87_00095	umbD	Imm91	5..153:Imm91
21885..22415	+	176	QUF07663.1	KCV87_00100	umbB	SP+umbB	1..24:SP,46..174:umbB
22493..23590	+	365	QUF04593.1	KCV87_00105	umbA	Trypsin+UAL-Ricin-2	9..214:Trypsin,227..362:UAL-Ricin-2
172310..173761	-	483	QUF04704.1	KCV87_00735	umbA	Trypsin	2..210:Trypsin
Amycolatopsis aidingensis Genome accession no NZ_CP076538
2430615..2433107	-	830	WP_232376848.1	KOI47_RS11590	umbC	ALF+ALF_repeat+ALF_repeat+ALF+ALF_CC_1+ColD-like	227..264:ALF,272..313:ALF_repeat,319..361:ALF_repeat,367..407:ALF,405..565:ALF_CC_1,725..829:ColD-like
2434519..2434998	+	159	WP_216215983.1	KOI47_RS11595	umbB	SP+umbB	1..20:SP,46..158:umbB
2434991..2436463	+	490	WP_232376849.1	KOI47_RS11600	umbA	SP+Trypsin+Ricin_B_lectin+Ricin_B_lectin	1..39:SP,41..243:Trypsin,251..363:Ricin_B_lectin,368..486:Ricin_B_lectin
1036937..1037743	-	268	WP_216214391.1	KOI47_RS05080	umbD	ImmHEAT.1+TPR-Imm4	54..217:ImmHEAT.1,200..267:TPR-Imm4
1037737..1041816	-	1359	WP_216214392.1	KOI47_RS05085	umbC	SP+ALF+ALF+ALF+ALF+ALF+ALF_repeat+ALF+ALF+ALF_CC_1+PT-HINT+Tox-REase-7	1..21:SP,37..77:ALF,83..121:ALF,131..169:ALF,177..215:ALF,590..630:ALF,635..676:ALF_repeat,683..724:ALF,730..770:ALF,768..928:ALF_CC_1,1115..1247:PT-HINT,1253..1358:Tox-REase-7
1042062..1042619	+	185	WP_216214394.1	KOI47_RS05090	umbB	SP+umbB	1..36:SP,63..184:umbB
1042635..1044302	+	555	WP_216214396.1	KOI47_RS05095	umbA	SP+Trypsin+LGFP+LGFP+LGFP+LGFP+P:LGFP	1..31:SP,32..245:Trypsin,266..319:LGFP,357..401:LGFP,402..461:LGFP,463..515:LGFP,518..549:P:LGFP
Amycolatopsis alba DSM 44262 Genome accession no NMQU01000000
1..266	-	89	OXM43072.1	CFP75_40070	umbC	ALF+ALF	4..38:ALF,44..81:ALF
839..1990	+	383	OXM43043.1	CFP75_40075	umbB	SP+umbB+LGFP+LGFP+LGFP+LGFP	1..18:SP,19..117:umbB,155..202:LGFP,204..268:LGFP,282..344:LGFP,347..374:LGFP
2473..2874	-	133	OXM43044.1	CFP75_40080	umbD	Imm11	28..82:Imm11
Amycolatopsis alba DSM 44262 Genome accession no NZ_ARAF01000000
6317984..6318385	+	133	WP_020634912.1	AMYAL_RS0129650	umbD	Imm11	28..82:Imm11
6318868..6320046	-	392	WP_245193140.1	AMYAL_RS0129655	umbB	SP+umbB+LGFP+LGFP+LGFP+LGFP	1..27:SP,28..126:umbB,164..211:LGFP,213..277:LGFP,291..353:LGFP,356..383:LGFP
6320430..6324077	+	1215	WP_084702173.1	AMYAL_RS0129660	umbC	SP+ALF_repeat+ALF+ALF+ALF_repeat+ALF+ALF_repeat+ALF_repeat+ALF_CC_1	1..39:SP,51..92:ALF_repeat,98..135:ALF,150..187:ALF,195..232:ALF_repeat,615..657:ALF,662..706:ALF_repeat,772..811:ALF_repeat,808..968:ALF_CC_1
6324078..6324866	+	262	WP_020634915.1	AMYAL_RS0129665	umbD	Imm146_N+Imm146_C	11..118:Imm146_N,145..254:Imm146_C
Amycolatopsis anabasis Genome accession no NZ_VTHK01000000
6182..8152	-	656	WP_158888180.1	FXO23_RS26635	umbA	SP+Trypsin+UAL-Beta-prop-1	1..25:SP,27..238:Trypsin,339..622:UAL-Beta-prop-1
8149..8613	-	154	WP_158888181.1	FXO23_RS26640	umbB	SP+umbB	1..29:SP,42..153:umbB
9058..12549	+	1163	WP_158888182.1	FXO23_RS26645	umbC	SP+ALF_repeat+ALF+ALF_repeat+ALF_repeat+ALF_CC_1+ALF+ALF_repeat+ALF_repeat+ALF+ALF_CC_1+Ntox42	1..23:SP,31..72:ALF_repeat,78..118:ALF,124..164:ALF_repeat,169..210:ALF_repeat,208..360:ALF_CC_1,585..625:ALF,630..670:ALF_repeat,676..717:ALF_repeat,723..763:ALF,760..919:ALF_CC_1,984..1157:Ntox42
12575..13147	+	190	WP_158888183.1	FXO23_RS26650	umbD	SP+Imm85	1..31:SP,46..185:Imm85
118382..118732	-	116	WP_158888831.1	FXO23_RS29950	umbD	sPC4L-Imm1	2..100:sPC4L-Imm1
118892..122488	-	1198	WP_158888832.1	FXO23_RS29955	umbC	SP+ALF+ALF+ALF+ALF_repeat+ALF+ALF_repeat+ALF_repeat+ALF_repeat+ALF_CC_1+S8-BECR1	1..37:SP,45..85:ALF,91..129:ALF,137..177:ALF,182..223:ALF_repeat,598..634:ALF,643..684:ALF_repeat,690..731:ALF_repeat,736..774:ALF_repeat,774..933:ALF_CC_1,1095..1197:S8-BECR1
122949..123365	+	138	WP_158888833.1	FXO23_RS29960	umbB	umbB	23..135:umbB
123457..125385	+	642	WP_158888834.1	FXO23_RS29965	umbA	SP+Trypsin+UAL-Beta-prop-1	1..15:SP,17..227:Trypsin,325..608:UAL-Beta-prop-1
1542..3491	-	649	WP_158892198.1	FXO23_RS39590	umbA	SP+Trypsin+Tachylectin	1..30:SP,174..382:Trypsin,404..634:Tachylectin
Amycolatopsis arida Genome accession no SOEP01000000
63075..63896	-	273	TDX85866.1	CLV69_11445	umbD	ImmHEAT.1+HEAT_2	60..229:ImmHEAT.1,219..271:HEAT_2
63893..67816	-	1307	TDX85867.1	CLV69_11446	umbC	ALF_repeat+ALF+ALF+ALF+ALF+ALF_repeat+ALF+ALF+ALF_CC_1+PT-HINT+Tox-REase-7	3..35:ALF_repeat,41..79:ALF,89..127:ALF,135..173:ALF,548..588:ALF,593..635:ALF_repeat,641..682:ALF,688..728:ALF,726..886:ALF_CC_1,1071..1203:PT-HINT,1209..1303:Tox-REase-7
68194..68760	+	188	TDX85868.1	CLV69_11447	umbB	SP+umbB	1..32:SP,63..187:umbB
68777..70414	+	545	TDX85869.1	CLV69_11448	umbA	SP+Trypsin+LGFP+LGFP+LGFP+LGFP+P:LGFP	1..28:SP,29..223:Trypsin,262..315:LGFP,317..391:LGFP,392..451:LGFP,453..505:LGFP,508..539:P:LGFP
2386..2940	-	184	TDX83565.1	CLV69_1203	umbB	SP+umbB	1..27:SP,54..180:umbB
3492..7106	+	1204	TDX83566.1	CLV69_1204	umbC	ALF+ALF+ALF+ALF+ALF+ALF_repeat+ALF+ALF_repeat+ALF_CC_1+TM+Tox-BfCDI3	2..36:ALF,42..83:ALF,89..130:ALF,136..177:ALF,552..590:ALF,597..637:ALF_repeat,644..689:ALF,694..737:ALF_repeat,734..895:ALF_CC_1,996..1019:TM,1115..1204:Tox-BfCDI3
192..440	-	82	TDX93546.1	CLV69_1041	umbB	umbB	7..81:umbB
1147..4581	+	1144	TDX93547.1	CLV69_1042	umbC	ALF_repeat+ALF+ALF_repeat+ALF_repeat+ALF+ALF_repeat+ALF_repeat+ALF+ALF_CC_1+S8-BECR1	1..27:ALF_repeat,33..71:ALF,79..119:ALF_repeat,124..165:ALF_repeat,540..576:ALF,585..626:ALF_repeat,632..673:ALF_repeat,679..719:ALF,717..876:ALF_CC_1,1041..1143:S8-BECR1
Amycolatopsis arida Genome accession no NZ_FOWW01000000
324865..325653	-	262	WP_166677869.1	BM051_RS01530	umbD	ImmHEAT.1+HEAT_2	49..218:ImmHEAT.1,208..260:HEAT_2
325683..329633	-	1316	WP_166677870.1	BM051_RS01535	umbC	ALF_repeat+ALF+ALF+ALF+ALF+ALF_repeat+ALF+ALF+ALF_CC_1+PT-HINT+Tox-REase-7	3..44:ALF_repeat,50..88:ALF,98..136:ALF,144..182:ALF,557..597:ALF,602..644:ALF_repeat,650..691:ALF,697..737:ALF,735..895:ALF_CC_1,1080..1212:PT-HINT,1218..1312:Tox-REase-7
330035..330550	+	171	WP_092526759.1	BM051_RS01540	umbB	SP+umbB	1..21:SP,46..170:umbB
330567..332204	+	545	WP_166677871.1	BM051_RS01545	umbA	SP+Trypsin+LGFP+LGFP+LGFP+LGFP+P:LGFP	1..28:SP,29..223:Trypsin,262..315:LGFP,317..391:LGFP,392..451:LGFP,453..505:LGFP,508..539:P:LGFP
375218..376741	-	507	WP_244894455.1	BM051_RS01760	umbA	SP+Trypsin+Tachylectin	1..31:SP,37..241:Trypsin,262..484:Tachylectin
376768..377319	-	183	WP_134046122.1	BM051_RS01765	umbB	umbB	70..182:umbB
377528..381157	+	1209	WP_092526867.1	BM051_RS01770	umbC	SP+ALF_repeat+ALF+ALF_repeat+ALF_repeat+ALF+ALF_repeat+ALF_repeat+ALF+ALF_CC_1+S8-BECR1	1..33:SP,52..92:ALF_repeat,98..136:ALF,144..184:ALF_repeat,189..230:ALF_repeat,605..641:ALF,650..691:ALF_repeat,697..738:ALF_repeat,744..784:ALF,782..941:ALF_CC_1,1106..1208:S8-BECR1
381154..381654	+	166	WP_134046124.1	BM051_RS28285	umbD	sPC4L-Imm1	46..151:sPC4L-Imm1
1985..2539	-	184	WP_092537179.1	BM051_RS28175	umbB	SP+umbB	1..27:SP,54..180:umbB
2971..6705	+	1244	WP_092537182.1	BM051_RS28180	umbC	SP+ALF+ALF+ALF+ALF+ALF+ALF_repeat+ALF+ALF_repeat+ALF_CC_1+TM+Tox-BfCDI3	1..19:SP,36..76:ALF,82..123:ALF,129..170:ALF,176..217:ALF,592..630:ALF,637..677:ALF_repeat,684..729:ALF,734..777:ALF_repeat,774..935:ALF_CC_1,1036..1059:TM,1155..1244:Tox-BfCDI3
7062..8241	+	393	WP_177217021.1	BM051_RS28185	umbA	SP+Trypsin+Tachylectin	1..21:SP,18..222:Trypsin,243..393:Tachylectin
Amycolatopsis balhimycina DSM 5908 Genome accession no QHHU01000000
50894..51304	-	136	RSM47644.1	DMA12_08350	umbD	Imm107	49..115:Imm107
51416..51685	-	89	RSM47645.1	DMA12_08355	umbD	Imm131	1..83:Imm131
51695..55876	-	1393	RSM47646.1	DMA12_08360	umbC	ALF_repeat+ALF+ALF+ALF+ALF_CC_1+ALF+ALF_repeat+ALF+ALF+ALF_CC_1+HINT.1+Ntox62	24..60:ALF_repeat,72..110:ALF,120..159:ALF,167..206:ALF,207..335:ALF_CC_1,581..621:ALF,626..665:ALF_repeat,675..718:ALF,726..768:ALF,765..924:ALF_CC_1,1119..1251:HINT.1,1271..1393:Ntox62
56177..56707	+	176	RSM47647.1	DMA12_08365	umbB	SP+umbB	1..24:SP,46..175:umbB
56773..58695	+	640	RSM47648.1	DMA12_08370	umbA	SP+Trypsin+UAL-Beta-prop-1	1..28:SP,35..212:Trypsin,323..605:UAL-Beta-prop-1
61771..62340	-	189	RSM47649.1	DMA12_08385	umbD	Imm114	4..189:Imm114
62484..63602	-	372	RSM47650.1	DMA12_08390		ALF+Ntox49.1	70..110:ALF,182..213:Ntox49.1
63767..64444	+	225	RSM47651.1	DMA12_08395	umbA	SP+Trypsin	1..18:SP,27..219:Trypsin
151437..153068	+	543	RSM48717.1	DMA12_06240	umbA	SP+Trypsin+Ricin_B_lectin+Ricin_B_lectin+RicinB_lectin_2	1..41:SP,42..228:Trypsin,259..392:Ricin_B_lectin,354..487:Ricin_B_lectin,484..535:RicinB_lectin_2
5374..6537	-	387	RSM41400.1	DMA12_24030	umbA	SP+Trypsin+UAL-Ricin-1	1..28:SP,30..216:Trypsin,270..385:UAL-Ricin-1
Amycolatopsis balhimycina FH 1894 Genome accession no NZ_ARBH01000000
7531752..7533674	-	640	WP_020644710.1	A3CE_RS0134755	umbA	SP+Trypsin+UAL-Beta-prop-1	1..28:SP,35..212:Trypsin,323..605:UAL-Beta-prop-1
7533740..7534270	-	176	WP_020644711.1	A3CE_RS52100	umbB	SP+umbB	1..24:SP,46..175:umbB
7534451..7538752	+	1433	WP_245589635.1	A3CE_RS52105	umbC	SP+ALF_repeat+ALF+ALF+ALF+ALF_CC_1+ALF+ALF_repeat+ALF+ALF+ALF_CC_1+HINT.1+Ntox62	1..49:SP,64..100:ALF_repeat,112..150:ALF,160..199:ALF,207..246:ALF,247..375:ALF_CC_1,621..661:ALF,666..705:ALF_repeat,715..758:ALF,766..808:ALF,805..964:ALF_CC_1,1159..1291:HINT.1,1311..1433:Ntox62
7538762..7539031	+	89	WP_020644713.1	A3CE_RS0134770	umbD	Imm131	1..83:Imm131
Amycolatopsis bartoniae Genome accession no JACHWH010000000
47688..49190	-	500	MBB2940183.1	FHX82_007269	umbA	Trypsin+LGFP+LGFP+LGFP+LGFP+LGFP+LGFP	36..139:Trypsin,183..231:LGFP,235..292:LGFP,293..348:LGFP,354..407:LGFP,409..461:LGFP,463..493:LGFP
49473..49967	-	164	MBB2940184.1	FHX82_007270	umbB	SP+umbB	1..26:SP,46..163:umbB
50411..54046	+	1211	WP_145939039.1	FHX82_007271	umbC	SP+ALF+ALF+ALF_repeat+ALF+ALF_CC_1+ALF+ALF_repeat+ALF_repeat+ALF+ALF_CC_1+CdiA-CT3	1..17:SP,28..68:ALF,74..114:ALF,120..161:ALF_repeat,167..207:ALF,425..555:ALF_CC_1,582..620:ALF,641..668:ALF_repeat,674..715:ALF_repeat,721..761:ALF,758..919:ALF_CC_1,1104..1209:CdiA-CT3
54048..54371	+	107	MBB2940186.1	FHX82_007272	umbD	Imm136	1..105:Imm136
Amycolatopsis bullii Genome accession no BNAW01000000
11607..11954	-	115	GHG00145.1	GCM10017567_13660	umbD	Imm_unclassified	1..10:Imm_unclassified
11948..15685	-	1245	GHG00152.1	GCM10017567_13670	umbC	SP+ALF_repeat+ALF+ALF+ALF+ALF+ALF_repeat+ALF+ALF+ALF_CC_1	1..33:SP,48..84:ALF_repeat,95..134:ALF,142..182:ALF,189..230:ALF,605..645:ALF,650..689:ALF_repeat,710..738:ALF,750..790:ALF,787..948:ALF_CC_1
15997..18003	+	668	GHG00159.1	GCM10017567_13680	umbAB	SP+umbB+Trypsin	1..22:SP,47..174:umbB,185..396:Trypsin
Amycolatopsis cihanbeyliensis Genome accession no NZ_VFML01000000
3106116..3107744	-	542	WP_246076397.1	FB471_RS13820	umbA	Trypsin+LGFP+LGFP+LGFP+LGFP+LGFP+LGFP	2..213:Trypsin,234..282:LGFP,286..338:LGFP,341..393:LGFP,396..448:LGFP,451..502:LGFP,505..535:LGFP
3108087..3108551	-	154	WP_170220804.1	FB471_RS13825	umbB	umbB	41..153:umbB
3108964..3112548	+	1194	WP_141998476.1	FB471_RS13830	umbC	SP+ALF+ALF+ALF_repeat+ALF_repeat+ALF_CC_1+ALF_CC_1+ALF+ALF_repeat+ALF_repeat+ALF+ALF_CC_1+Ntox12	1..31:SP,40..80:ALF,86..124:ALF,131..172:ALF_repeat,177..218:ALF_repeat,215..354:ALF_CC_1,353..454:ALF_CC_1,593..627:ALF,638..679:ALF_repeat,685..726:ALF_repeat,732..772:ALF,770..929:ALF_CC_1,1097..1183:Ntox12
3112545..3112925	+	126	WP_141998478.1	FB471_RS13835	umbD	Imm90	3..122:Imm90
Amycolatopsis circi Genome accession no NZ_PQIA01000000
143514..143933	-	139	WP_116200785.1	D0D37_RS13145	umbD	Imm116	20..134:Imm116
143930..144397	-	155	WP_116200786.1	D0D37_RS13150	umbD	Imm116	23..147:Imm116
144513..148484	-	1323	WP_162834199.1	D0D37_RS13155	umbC	SP+ALF+ALF+ALF+ALF+ALF_CC_1+ALF_CC_1+ALF+ALF_repeat+ALF+ALF_repeat+ALF_CC_1+XOO2897-deaminases	1..34:SP,56..90:ALF,102..145:ALF,151..192:ALF,198..239:ALF,240..391:ALF_CC_1,375..507:ALF_CC_1,614..651:ALF,659..695:ALF_repeat,710..751:ALF,756..799:ALF_repeat,796..957:ALF_CC_1,1218..1309:XOO2897-deaminases
148749..149282	+	177	WP_162834200.1	D0D37_RS13160	umbB	SP+umbB	1..27:SP,49..176:umbB
149330..150850	+	506	WP_162834201.1	D0D37_RS13165	umbA	SP+Trypsin+Tachylectin	1..28:SP,31..235:Trypsin,257..490:Tachylectin
2084..2491	-	135	WP_116206176.1	D0D37_RS42210	umbD	Imm7.1	1..133:Imm7.1
2492..6748	-	1418	WP_116206177.1	D0D37_RS42215	umbC	SP+ALF+ALF+ALF+ALF+ALF_CC_1+ALF+ALF_repeat+ALF+ALF_repeat+ALF_CC_1+HINT.1+Tox-REase-3	1..32:SP,50..86:ALF,97..136:ALF,144..184:ALF,191..231:ALF,232..384:ALF_CC_1,606..646:ALF,651..690:ALF_repeat,704..742:ALF,754..793:ALF_repeat,790..949:ALF_CC_1,1150..1287:HINT.1,1306..1411:Tox-REase-3
6977..7501	+	174	WP_116206178.1	D0D37_RS42220	umbB	SP+umbB	1..28:SP,46..173:umbB
Amycolatopsis coloradensis Genome accession no NZ_MQUQ01000000
338581..340074	+	497	WP_143252820.1	BS329_RS03490	umbA	CR-Trypsin1	12..312:CR-Trypsin1
340071..340988	+	305	WP_076155589.1	BS329_RS03495		polyprenyl_synt	20..246:polyprenyl_synt
340985..342901	+	638	WP_076155590.1	BS329_RS03500		FAD_binding_3	3..39:FAD_binding_3
343263..344228	+	321	WP_076155592.1	BS329_RS03505	umbC	ALF+ALF_2+ALF_CC_2	81..109:ALF,131..176:ALF_2,174..316:ALF_CC_2
344283..348104	+	1273	WP_076155593.1	BS329_RS03510	umbC	SP+ALF.1+ALF_CC_1+Tox-SerPeptidase	1..29:SP,182..223:ALF.1,764..892:ALF_CC_1,1181..1250:Tox-SerPeptidase
348149..348661	+	170	WP_143252822.1	BS329_RS03515	umbD	Imm114	2..170:Imm114
348646..350709	+	687	WP_143252823.1	BS329_RS03520	umbC	SP+P:ALF+ALF_repeat+AbfB+LGFP+LGFP	1..39:SP,257..299:P:ALF,315..361:ALF_repeat,374..464:AbfB,593..645:LGFP,648..683:LGFP
350724..352235	+	503	WP_084749344.1	BS329_RS03525	umbC	SP+ALF_repeat+ALF_repeat+ALF+ALF_repeat+AbfB	1..30:SP,74..116:ALF_repeat,165..200:ALF_repeat,264..293:ALF,322..354:ALF_repeat,367..494:AbfB
Amycolatopsis dendrobii Genome accession no NZ_JACGZW010000000
271379..275611	-	1410	WP_182892335.1	H4281_RS19385	umbC	SP+ALF_repeat+ALF+ALF+ALF+ALF_CC_1+ALF+ALF_repeat+ALF+ALF_repeat+ALF_CC_1+HINT.1+Tox-REase-14	1..19:SP,38..74:ALF_repeat,88..126:ALF,134..172:ALF,180..220:ALF,221..370:ALF_CC_1,595..635:ALF,642..679:ALF_repeat,689..732:ALF,738..782:ALF_repeat,779..940:ALF_CC_1,1138..1299:HINT.1,1314..1394:Tox-REase-14
275959..276489	+	176	WP_182892336.1	H4281_RS19390	umbB	SP+umbB	1..33:SP,47..175:umbB
276680..278071	+	463	WP_246412110.1	H4281_RS19395	umbA	Trypsin+Tachylectin	9..207:Trypsin,230..450:Tachylectin
57346..57831	+	161	WP_182892658.1	H4281_RS20995	umbB	SP+umbB	1..32:SP,46..157:umbB
57883..58338	-	151	WP_182892659.1	H4281_RS21000	umbD	sPC4L-Imm1	15..137:sPC4L-Imm1
58349..61864	-	1171	WP_182892660.1	H4281_RS21005	umbC	ALF+ALF+ALF+ALF+ALF_CC_1+ALF_repeat+ALF+ALF+ALF_CC_1+S8-BECR1	25..63:ALF,71..110:ALF,117..157:ALF,163..203:ALF,204..355:ALF_CC_1,623..663:ALF_repeat,670..710:ALF,716..756:ALF,753..913:ALF_CC_1,1069..1171:S8-BECR1
270919..271356	-	145	WP_182894898.1	H4281_RS33770	umbD	Imm109	10..120:Imm109
271504..275310	-	1268	WP_182894899.1	H4281_RS33775	umbC	SP+ALF+ALF+ALF+ALF+ALF_CC_1+ALF+ALF_repeat+ALF+ALF_repeat+ALF_CC_1+Ntox27	1..32:SP,57..93:ALF,106..144:ALF,152..191:ALF,199..237:ALF,239..389:ALF_CC_1,613..653:ALF,658..697:ALF_repeat,710..750:ALF,761..800:ALF_repeat,797..958:ALF_CC_1,1153..1264:Ntox27
275616..276149	+	177	WP_182894900.1	H4281_RS33780	umbB	SP+umbB	1..28:SP,50..175:umbB
256421..256894	+	157	WP_182889750.1	H4281_RS05345	umbB	SP+umbB	1..27:SP,41..154:umbB
257010..260474	+	1154	WP_246411506.1	H4281_RS05350	umbC	SP+ALF_repeat+ALF+ALF+ALF_repeat+ALF+ALF_repeat+ALF+ALF+ALF_CC_1+Ntox42	1..22:SP,30..67:ALF_repeat,76..116:ALF,122..162:ALF,167..208:ALF_repeat,583..618:ALF,628..668:ALF_repeat,676..716:ALF,722..762:ALF,760..920:ALF_CC_1,975..1146:Ntox42
260550..261038	+	162	WP_182889752.1	H4281_RS05355	umbD	SP+Imm85	1..18:SP,32..157:Imm85
269505..270239	-	244	WP_182891766.1	H4281_RS16295	umbA	SP+Trypsin	1..29:SP,37..226:Trypsin
270363..271436	-	357	WP_246411911.1	H4281_RS16300	umbC	SP+ALF_repeat+ALF	1..32:SP,155..188:ALF_repeat,314..351:ALF
215725..217263	-	512	WP_182893671.1	H4281_RS26710	umbA	SP+Trypsin+Tachylectin	1..28:SP,29..235:Trypsin,258..497:Tachylectin
276617..278071	+	484	WP_182892337.1	H4281_RS19395	umbA	SP+Trypsin+Tachylectin	1..29:SP,30..228:Trypsin,251..471:Tachylectin
Amycolatopsis deserti Genome accession no NZ_BNAU01000000
357386..359092	-	568	WP_191244293.1	IE290_RS10175	umbA	SP+Trypsin+LGFP+LGFP+LGFP+LGFP+LGFP+LGFP	1..31:SP,36..215:Trypsin,257..305:LGFP,308..363:LGFP,364..416:LGFP,421..475:LGFP,477..528:LGFP,531..561:LGFP
359116..359658	-	180	WP_191244294.1	IE290_RS10180	umbB	SP+umbB	1..37:SP,50..179:umbB
359834..360253	-	139	WP_191244295.1	IE290_RS10185	umbD	Imm130	16..112:Imm130
360258..363968	-	1236	WP_191244296.1	IE290_RS10190	umbC	SP+ALF_repeat+ALF+ALF+ALF+ALF+ALF_repeat+ALF+ALF+ALF_CC_1+CdiA-CT3	1..22:SP,33..71:ALF_repeat,80..121:ALF,127..168:ALF,174..215:ALF,590..628:ALF,635..675:ALF_repeat,682..726:ALF,733..775:ALF,772..933:ALF_CC_1,1133..1226:CdiA-CT3
Amycolatopsis jejuensis Genome accession no NZ_JNYZ01000000
107672..109165	-	497	WP_051792022.1	OO71_RS23985	umbA	SP+Trypsin+Tachylectin	1..25:SP,38..198:Trypsin,243..481:Tachylectin
109183..109710	-	175	WP_051792024.1	OO71_RS23990	umbB	SP+umbB	1..25:SP,47..173:umbB
110214..113867	+	1217	WP_245633762.1	OO71_RS23995	umbC	ALF+ALF+ALF+ALF_CC_1+ALF_CC_1+ALF+ALF_repeat+ALF+ALF+ALF_CC_1+XOO2897-deaminases	3..41:ALF,47..84:ALF,94..135:ALF,136..287:ALF_CC_1,273..399:ALF_CC_1,510..547:ALF,555..591:ALF_repeat,607..644:ALF,653..692:ALF,692..853:ALF_CC_1,1112..1202:XOO2897-deaminases
113932..114393	+	153	WP_033292119.1	OO71_RS24000	umbD	Imm116	22..148:Imm116
Amycolatopsis kentuckyensis Genome accession no NZ_MUMI01000000
4690..6498	-	602	WP_244210868.1	CCN39_RS19375	umbA	Trypsin+UAL-Beta-prop-1	11..176:Trypsin,289..568:UAL-Beta-prop-1
6833..7336	+	167	WP_143264079.1	CCN39_RS19380	umbB	SP+umbB	1..36:SP,52..164:umbB
7532..11029	+	1165	WP_158104528.1	CCN39_RS19385	umbC	ALF+ALF+ALF_repeat+ALF+ALF+ALF_repeat+ALF_repeat+ALF+ALF_CC_1	4..38:ALF,44..84:ALF,90..130:ALF_repeat,136..176:ALF,551..591:ALF,596..637:ALF_repeat,643..684:ALF_repeat,690..724:ALF,728..885:ALF_CC_1
11026..11448	+	140	WP_143264080.1	CCN39_RS19390	umbD	Imm107	42..123:Imm107
4683..5252	-	189	WP_086847119.1	CCN39_RS28610	umbD	Imm114	7..189:Imm114
5252..9244	-	1330	WP_158104559.1	CCN39_RS28615	umbC	SP+ALF_repeat+ALF+ALF+ALF_repeat+ALF+ALF_repeat+ALF+ALF+ALF_CC_1+HINT.2+Tox-SerPeptidase	1..19:SP,27..68:ALF_repeat,74..114:ALF,120..160:ALF,165..204:ALF_repeat,581..618:ALF,626..667:ALF_repeat,674..714:ALF,720..760:ALF,758..918:ALF_CC_1,1068..1194:HINT.2,1240..1311:Tox-SerPeptidase
9662..10168	+	168	WP_143264191.1	CCN39_RS28620	umbB	SP+umbB	1..28:SP,49..167:umbB
10314..12323	+	669	WP_086847126.1	CCN39_RS28625	umbA	SP+Trypsin+UAL-Beta-prop-1	1..28:SP,30..239:Trypsin,336..632:UAL-Beta-prop-1
12381..13931	+	516	WP_086847128.1	CCN39_RS28630	umbA	SP+Trypsin+Tachylectin	1..29:SP,32..232:Trypsin,258..501:Tachylectin
13948..15828	+	626	WP_086847129.1	CCN39_RS28635	umbA	SP+Trypsin+UAL-Beta-prop-1	1..27:SP,35..217:Trypsin,308..591:UAL-Beta-prop-1
15978..16676	+	232	WP_208630418.1	CCN39_RS28640	umbA	SP+Trypsin	1..20:SP,34..226:Trypsin
1..1851	-	617	WP_208630251.1	CCN39_RS17055	umbC	SP+ALF+ALF_repeat+ALF+ALF+ALF_CC_1+ALF_CC_1	1..28:SP,39..77:ALF,83..122:ALF_repeat,129..169:ALF,175..215:ALF,223..361:ALF_CC_1,350..490:ALF_CC_1
1963..2436	-	157	WP_086843126.1	CCN39_RS17060	umbB	SP+umbB	1..27:SP,41..154:umbB
17623..19452	-	609	WP_086843628.1	CCN39_RS18525	umbA	SP+Trypsin	1..32:SP,36..242:Trypsin
548..2122	-	524	WP_086841423.1	CCN39_RS12165	umbA	SP+Trypsin+Ricin_B_lectin+Ricin_B_lectin	1..28:SP,29..233:Trypsin,242..375:Ricin_B_lectin,337..470:Ricin_B_lectin
Amycolatopsis keratiniphila Genome accession no CP003410
7162577..7164514	-	645	AGM08958.1	AORI_6375	umbA	SP+Trypsin+FG-GAP_3+FG-GAP_3+FG-GAP_3+FG-GAP_3	1..29:SP,25..230:Trypsin,328..390:FG-GAP_3,380..443:FG-GAP_3,432..495:FG-GAP_3,536..598:FG-GAP_3
7164575..7165045	-	156	AGM08959.1	AORI_6376	umbD	sPC4L-Imm1	16..138:sPC4L-Imm1
7165074..7168736	-	1220	WP_016336675.1	AORI_6377	umbC	SP+ALF+ALF+ALF+ALF+ALF_CC_1+ALF_repeat+ALF_repeat+ALF+ALF_CC_1+S8-BECR1	1..41:SP,55..93:ALF,105..140:ALF,147..187:ALF,193..233:ALF,230..387:ALF_CC_1,655..695:ALF_repeat,701..742:ALF_repeat,748..787:ALF,787..944:ALF_CC_1,1113..1213:S8-BECR1
7168866..7169234	-	122	AGM08961.1	AORI_6378	umbB	umbB	7..117:umbB
4964131..4964919	-	262	AGM07112.1	AORI_4528	umbD	Imm146_N+Imm146_C	11..118:Imm146_N,146..254:Imm146_C
4964920..4968423	-	1167	AGM07113.1	AORI_4529	umbC	ALF+ALF_repeat+ALF+ALF+ALF+ALF_repeat+ALF_repeat+ALF_CC_1	4..44:ALF,50..87:ALF_repeat,105..139:ALF,147..184:ALF,567..609:ALF,628..658:ALF_repeat,737..763:ALF_repeat,760..920:ALF_CC_1
4968978..4970129	+	383	AGM07114.1	AORI_4530	umbB	SP+umbB+LGFP+LGFP+LGFP+LGFP	1..15:SP,12..114:umbB,152..199:LGFP,201..266:LGFP,282..344:LGFP,347..374:LGFP
4970387..4970863	+	158	AGM07115.1	AORI_4531	umbD	Imm-ComJ	14..153:Imm-ComJ
Amycolatopsis keratiniphila Genome accession no NC_021252
7162577..7164514	-	645	WP_016336673.1	AORI_RS72905	umbA	SP+Trypsin+FG-GAP_3+FG-GAP_3+FG-GAP_3+FG-GAP_3	1..29:SP,25..230:Trypsin,328..390:FG-GAP_3,380..443:FG-GAP_3,432..495:FG-GAP_3,536..598:FG-GAP_3
7164575..7165042	-	155	WP_123798619.1	AORI_RS72910	umbD	sPC4L-Imm1	15..137:sPC4L-Imm1
7165074..7168730	-	1218	WP_228688426.1	AORI_RS72915	umbC	SP+ALF+ALF+ALF+ALF+ALF_CC_1+ALF_repeat+ALF_repeat+ALF+ALF_CC_1+S8-BECR1	1..39:SP,53..91:ALF,103..138:ALF,145..185:ALF,191..231:ALF,228..385:ALF_CC_1,653..693:ALF_repeat,699..740:ALF_repeat,746..785:ALF,785..942:ALF_CC_1,1111..1211:S8-BECR1
7168866..7169345	-	159	WP_123798621.1	AORI_RS72920	umbB	SP+umbB	1..25:SP,44..154:umbB
4962967..4963608	+	213	WP_123798473.1	AORI_RS82955	umbD	Imm35	1..82:Imm35
4964131..4964919	-	262	WP_016334860.1	AORI_RS63610	umbD	Imm146_N+Imm146_C	11..118:Imm146_N,146..254:Imm146_C
4964920..4968237	-	1105	WP_228688417.1	AORI_RS63615	umbC	ALF+ALF+ALF+ALF+ALF_repeat+ALF_repeat+ALF_CC_1	2..27:ALF,43..77:ALF,85..122:ALF,505..547:ALF,566..596:ALF_repeat,675..701:ALF_repeat,698..858:ALF_CC_1
4969011..4970129	+	372	WP_228688158.1	AORI_RS63620	umbB	umbB+LGFP+LGFP+LGFP+LGFP	6..103:umbB,141..188:LGFP,190..255:LGFP,271..333:LGFP,336..363:LGFP
4970387..4970863	+	158	WP_016334863.1	AORI_RS63625	umbD	Imm-ComJ	14..153:Imm-ComJ
Amycolatopsis lexingtonensis Genome accession no NZ_JADBEG010000000
4971953..4972378	-	141	WP_086856666.1	H4696_RS22180	umbD	Imm109	9..117:Imm109
4972521..4972802	+	93	WP_192782475.1	H4696_RS22185	umbB	umbB	20..92:umbB
4972849..4973250	-	133	WP_143264936.1	H4696_RS22190	umbD	Imm109	7..114:Imm109
4973258..4977481	-	1407	WP_086856668.1	H4696_RS22195	umbC	SP+ALF_repeat+ALF+ALF+ALF+ALF_CC_1+ALF+ALF_repeat+ALF+ALF_repeat+ALF_CC_1+HINT.1+Ntox27	1..38:SP,49..85:ALF_repeat,98..134:ALF,145..184:ALF,192..231:ALF,232..360:ALF_CC_1,606..646:ALF,651..692:ALF_repeat,702..745:ALF,753..795:ALF_repeat,792..953:ALF_CC_1,1137..1277:HINT.1,1292..1406:Ntox27
4977707..4978234	+	175	WP_086856669.1	H4696_RS22200	umbB	SP+umbB	1..25:SP,46..174:umbB
4978265..4980184	+	639	WP_086856670.1	H4696_RS22205	umbA	SP+Trypsin+UAL-Beta-prop-1	1..28:SP,38..232:Trypsin,325..605:UAL-Beta-prop-1
4980333..4982069	+	578	WP_225955771.1	H4696_RS22210		TM+TM+TM+TM+TM+TM+TM+TM+TM+TM	24..42:TM,100..118:TM,124..144:TM,151..168:TM,180..210:TM,222..243:TM,273..290:TM,299..318:TM,324..344:TM,351..368:TM
4982196..4982894	+	232	WP_225955772.1	H4696_RS22215	umbA	SP+Trypsin	1..20:SP,34..226:Trypsin
Amycolatopsis lexingtonensis Genome accession no NZ_MUMJ01000000
19849..20286	-	145	WP_143264935.1	CCN50_RS05160	umbD	Imm109	13..121:Imm109
20417..20698	+	93	WP_192782475.1	CCN50_RS05165	umbB	umbB	20..92:umbB
20745..21146	-	133	WP_143264936.1	CCN50_RS05170	umbD	Imm109	7..114:Imm109
21154..25221	-	1355	WP_249026858.1	CCN50_RS05175	umbC	ALF+ALF+ALF+ALF+ALF_CC_1+ALF+ALF_repeat+ALF+ALF_repeat+ALF_CC_1+HINT.1+Ntox27	2..34:ALF,46..82:ALF,93..132:ALF,140..179:ALF,180..308:ALF_CC_1,554..594:ALF,599..640:ALF_repeat,650..693:ALF,701..743:ALF_repeat,740..901:ALF_CC_1,1085..1225:HINT.1,1240..1354:Ntox27
25603..26130	+	175	WP_086856669.1	CCN50_RS05180	umbB	SP+umbB	1..25:SP,46..174:umbB
26161..28080	+	639	WP_086856670.1	CCN50_RS05185	umbA	SP+Trypsin+UAL-Beta-prop-1	1..28:SP,38..232:Trypsin,325..605:UAL-Beta-prop-1
28229..29965	+	578	WP_225955771.1	CCN50_RS05190		TM+TM+TM+TM+TM+TM+TM+TM+TM+TM	24..42:TM,100..118:TM,124..144:TM,151..168:TM,180..210:TM,222..243:TM,273..290:TM,299..318:TM,324..344:TM,351..368:TM
30092..30790	+	232	WP_225955772.1	CCN50_RS05195	umbA	SP+Trypsin	1..20:SP,34..226:Trypsin
Amycolatopsis lurida Genome accession no FNTA01000000
5271685..5272185	-	166	SEE04625.1	SAMN04489729_6154	umbB	SP+umbB	1..31:SP,48..165:umbB
5272580..5276278	+	1232	SEE04653.1	SAMN04489729_6155	umbC	SP+ALF_repeat+ALF+ALF_repeat+ALF_repeat+ALF+ALF_repeat+ALF_repeat+ALF_CC_1+CdiA-CT3	1..44:SP,52..91:ALF_repeat,99..139:ALF,145..186:ALF_repeat,191..232:ALF_repeat,607..647:ALF,699..739:ALF_repeat,745..786:ALF_repeat,783..944:ALF_CC_1,1125..1230:CdiA-CT3
5276281..5276604	+	107	SEE04681.1	SAMN04489729_6156	umbD	Imm136	1..105:Imm136
5276680..5277747	-	355	SEE04708.1	SAMN04489729_6157		SP	1..21:SP
5277767..5279227	-	486	SEE04739.1	SAMN04489729_6158	umbA	SP+Trypsin	1..26:SP,18..194:Trypsin
5816825..5817304	+	159	SEE20550.1	SAMN04489729_6685	umbB	SP+umbB	1..28:SP,44..154:umbB
5817445..5821059	+	1204	SEE20579.1	SAMN04489729_6686	umbC	SP+ALF+ALF+ALF+ALF_repeat+ALF_CC_1+ALF_repeat+ALF_repeat+ALF+ALF_CC_1+S8-BECR1	1..39:SP,53..93:ALF,103..138:ALF,145..185:ALF,190..231:ALF_repeat,228..384:ALF_CC_1,653..693:ALF_repeat,699..740:ALF_repeat,746..785:ALF,785..942:ALF_CC_1,1105..1204:S8-BECR1
5821096..5821566	+	156	SEE20611.1	SAMN04489729_6687	umbD	sPC4L-Imm1	34..139:sPC4L-Imm1
5821611..5823563	+	650	SEE20639.1	SAMN04489729_6688	umbA	SP+Trypsin+FG-GAP_3+FG-GAP_3+FG-GAP_3+FG-GAP_3	1..34:SP,29..235:Trypsin,333..395:FG-GAP_3,385..448:FG-GAP_3,437..499:FG-GAP_3,541..603:FG-GAP_3
2382019..2382846	-	275	SED07361.1	SAMN04489729_3284	umbD	Imm81+Imm81	1..130:Imm81,144..274:Imm81
2382843..2386376	-	1177	SED07393.1	SAMN04489729_3285	umbC	SP+ALF_repeat+ALF_repeat+ALF_repeat+ALF+ALF+ALF_repeat+ALF_repeat+ALF_repeat+ALF_CC_1+Ntox37	1..35:SP,45..86:ALF_repeat,91..129:ALF_repeat,138..177:ALF_repeat,184..224:ALF,599..639:ALF,644..685:ALF_repeat,691..732:ALF_repeat,737..778:ALF_repeat,775..935:ALF_CC_1,1102..1175:Ntox37
2386709..2387209	+	166	SED07426.1	SAMN04489729_3286	umbB	SP+umbB	1..22:SP,52..165:umbB
2387229..2389256	+	675	SED07458.1	SAMN04489729_3287	umbA	SP+Trypsin+UAL-Beta-prop-1+P:FG-GAP_3	1..43:SP,34..243:Trypsin,342..638:UAL-Beta-prop-1,621..668:P:FG-GAP_3
Amycolatopsis lurida NRRL 2430 Genome accession no JFBM01000000
81164..81991	-	275	KFU76925.1	BB31_33875	umbD	Imm81+Imm81	1..130:Imm81,144..274:Imm81
81988..85479	-	1163	KFU76926.1	BB31_33880	umbC	SP+ALF_repeat+ALF_repeat+ALF_repeat+ALF+ALF+ALF_repeat+ALF_repeat+ALF_repeat+ALF_CC_1+Ntox37	1..21:SP,31..72:ALF_repeat,77..115:ALF_repeat,124..163:ALF_repeat,170..210:ALF,585..625:ALF,630..671:ALF_repeat,677..718:ALF_repeat,723..764:ALF_repeat,761..921:ALF_CC_1,1088..1161:Ntox37
85854..86354	+	166	KFU76927.1	BB31_33885	umbB	SP+umbB	1..22:SP,52..165:umbB
86374..88401	+	675	KFU76928.1	BB31_33890	umbA	SP+Trypsin+UAL-Beta-prop-1+P:FG-GAP_3	1..43:SP,34..243:Trypsin,342..638:UAL-Beta-prop-1,621..668:P:FG-GAP_3
215184..216629	+	481	KFU82728.1	BB31_03260	umbA	Trypsin	13..189:Trypsin
216649..217716	+	355	KFU82729.1	BB31_03265		SP	1..21:SP
217792..218115	-	107	KFU82730.1	BB31_03270	umbD	Imm136	1..105:Imm136
218118..221759	-	1213	KFU82731.1	BB31_03275	umbC	SP+ALF_repeat+ALF+ALF_repeat+ALF_repeat+ALF+ALF_repeat+ALF_repeat+ALF_CC_1+CdiA-CT3	1..25:SP,33..72:ALF_repeat,80..120:ALF,126..167:ALF_repeat,172..213:ALF_repeat,588..628:ALF,680..720:ALF_repeat,726..767:ALF_repeat,764..925:ALF_CC_1,1106..1211:CdiA-CT3
80696..82648	+	650	KFU78642.1	BB31_24605	umbA	SP+Trypsin+FG-GAP_3+FG-GAP_3+FG-GAP_3+FG-GAP_3	1..34:SP,29..235:Trypsin,333..395:FG-GAP_3,385..448:FG-GAP_3,437..499:FG-GAP_3,541..603:FG-GAP_3
Amycolatopsis magusensis Genome accession no NZ_JAGGMS010000000
4832435..4832974	-	179	WP_209666075.1	JOM49_RS21625	umbB	SP+umbB	1..41:SP,69..178:umbB
4833206..4836763	+	1185	WP_209666076.1	JOM49_RS21630	umbC	SP+ALF+ALF+ALF+ALF_repeat+ALF_CC_1+ALF+ALF_repeat+ALF+ALF+ALF_CC_1+Ntox63	1..31:SP,46..83:ALF,92..131:ALF,138..178:ALF,183..221:ALF_repeat,233..370:ALF_CC_1,599..639:ALF,644..685:ALF_repeat,692..732:ALF,740..778:ALF,776..936:ALF_CC_1,976..1169:Ntox63
4836799..4838370	+	523	WP_209666077.1	JOM49_RS21635	umbA	SP+Trypsin+Tachylectin	1..30:SP,46..249:Trypsin,345..507:Tachylectin
1135885..1137450	+	521	WP_209663260.1	JOM49_RS05420	umbA	SP+Trypsin+Tachylectin	1..30:SP,46..248:Trypsin,342..503:Tachylectin
Amycolatopsis nigrescens CSC17Ta-90 Genome accession no NZ_ARVW01000000
241910..242320	-	136	WP_157357208.1	AMYNI_RS48750	umbD	Imm90	13..131:Imm90
242287..245919	-	1210	WP_157357209.1	AMYNI_RS43225	umbC	SP+ALF_repeat+ALF+ALF+ALF+ALF+ALF_repeat+ALF+ALF+ALF_CC_1+Ntox12	1..39:SP,61..96:ALF_repeat,107..147:ALF,154..196:ALF,202..243:ALF,618..651:ALF,663..703:ALF_repeat,711..752:ALF,758..798:ALF,795..954:ALF_CC_1,1111..1198:Ntox12
246195..246695	+	166	WP_157357210.1	AMYNI_RS0101115	umbB	SP+umbB	1..21:SP,56..165:umbB
246859..248403	+	514	WP_084628199.1	AMYNI_RS43230	umbA	SP+Trypsin+Tachylectin	1..31:SP,32..247:Trypsin,269..498:Tachylectin
Amycolatopsis nivea Genome accession no NZ_SDLT01000000
33502..34293	-	263	WP_051728688.1	EIZ44_RS35190	umbD	Colicin_immun	176..256:Colicin_immun
34293..38243	-	1316	WP_051728687.1	EIZ44_RS35195	umbC	SP+ALF_repeat+ALF+ALF+ALF_repeat+ALF+ALF_repeat+ALF_repeat+ALF_CC_1+HINT.2+Tox-ColD	1..20:SP,28..68:ALF_repeat,75..113:ALF,121..161:ALF,166..205:ALF_repeat,582..622:ALF,674..715:ALF_repeat,720..761:ALF_repeat,758..919:ALF_CC_1,1079..1205:HINT.2,1222..1313:Tox-ColD
38620..39102	+	160	WP_051728686.1	EIZ44_RS35200	umbB	SP+umbB	1..28:SP,42..159:umbB
39182..40738	+	518	WP_134733508.1	EIZ44_RS35205	umbA	SP+Trypsin+Tachylectin	1..31:SP,34..238:Trypsin,260..504:Tachylectin
40915..41592	+	225	WP_134733510.1	EIZ44_RS35210
41656..42360	+	234	WP_037809585.1	EIZ44_RS35215	umbA	SP+Trypsin	1..27:SP,31..228:Trypsin
11085..12539	-	484	WP_134727776.1	EIZ44_RS04085	umbA	SP+Trypsin+Tachylectin	1..29:SP,30..228:Trypsin,250..471:Tachylectin
12667..13203	-	178	WP_051728879.1	EIZ44_RS04090	umbB	SP+umbB	1..32:SP,49..177:umbB
13551..17783	+	1410	WP_205673044.1	EIZ44_RS04095	umbC	SP+ALF_repeat+ALF+ALF+ALF+ALF_CC_1+ALF+ALF_repeat+ALF+ALF_repeat+ALF_CC_1+HINT.1+Tox-REase-14	1..19:SP,38..73:ALF_repeat,88..126:ALF,134..172:ALF,180..220:ALF,221..370:ALF_CC_1,595..635:ALF,643..679:ALF_repeat,689..732:ALF,738..782:ALF_repeat,779..940:ALF_CC_1,1138..1299:HINT.1,1314..1393:Tox-REase-14
17831..18232	+	133	WP_134663211.1	EIZ44_RS04100	umbD	Imm_unclassified	1..10:Imm_unclassified
81245..82762	+	505	WP_134727958.1	EIZ44_RS06205	umbA	SP+Trypsin+Tachylectin	1..28:SP,29..235:Trypsin,257..490:Tachylectin
Amycolatopsis orientalis Genome accession no CP016174
1576734..1577471	-	245	ANN15523.1	SD37_07535	umbD	Imm81+Imm81	1..134:Imm81,144..221:Imm81
1578050..1582087	-	1345	ANN15524.1	SD37_07540	umbC	ALF+ALF+ALF+ALF+ALF_CC_1+ALF+ALF_repeat+ALF+ALF_repeat+ALF_CC_1+PT-HINT+Ntox27	3..35:ALF,43..84:ALF,90..130:ALF,137..178:ALF,181..329:ALF_CC_1,554..594:ALF,599..638:ALF_repeat,646..691:ALF,696..739:ALF_repeat,736..897:ALF_CC_1,1092..1218:PT-HINT,1220..1335:Ntox27
1582454..1582999	+	181	ANN15525.1	SD37_07545	umbB	SP+umbB	1..28:SP,53..179:umbB
1583035..1584990	+	651	ANN15526.1	SD37_07550	umbA	SP+Trypsin+FG-GAP_3+FG-GAP_3+FG-GAP_3+FG-GAP_3	1..29:SP,31..215:Trypsin,334..396:FG-GAP_3,386..449:FG-GAP_3,438..500:FG-GAP_3,542..604:FG-GAP_3
Amycolatopsis orientalis DSM 46075 Genome accession no NZ_ASXH01000000
109399..109791	-	130	WP_158691534.1	L943_RS40915	umbD	Imm_unclassified	1..10:Imm_unclassified
109839..114071	-	1410	WP_051173162.1	L943_RS44755	umbC	SP+ALF_repeat+ALF+ALF+ALF+ALF_CC_1+ALF+ALF_repeat+ALF+ALF_repeat+ALF_CC_1+HINT.1+Tox-REase-14	1..19:SP,38..73:ALF_repeat,88..126:ALF,134..172:ALF,180..220:ALF,221..371:ALF_CC_1,595..635:ALF,643..679:ALF_repeat,689..732:ALF,738..782:ALF_repeat,779..940:ALF_CC_1,1138..1299:HINT.1,1314..1393:Tox-REase-14
114419..114955	+	178	WP_051173163.1	L943_RS40925	umbB	SP+umbB	1..32:SP,49..177:umbB
115083..116537	+	484	WP_081685144.1	L943_RS40930	umbA	SP+Trypsin+Tachylectin	1..29:SP,31..228:Trypsin,252..471:Tachylectin
Amycolatopsis panacis Genome accession no NZ_QZFV01000000
155..1654	-	499	WP_120021842.1	D5S19_RS03230	umbA	SP+Trypsin+Ricin_B_lectin+Ricin_B_lectin	1..31:SP,32..244:Trypsin,250..367:Ricin_B_lectin,376..495:Ricin_B_lectin
1708..2124	-	138	WP_120021843.1	D5S19_RS03235	umbB	umbB	8..136:umbB
2138..2350	+	70	WP_147397318.1	D5S19_RS31565
2705..6829	+	1374	WP_120021844.1	D5S19_RS03240	umbC	ALF+ALF+ALF+ALF+ALF_CC_1+ALF+ALF_repeat+ALF_repeat+ALF_repeat+ALF_CC_1+HINT.2+Tox-Barnase	4..33:ALF,44..85:ALF,93..129:ALF,140..181:ALF,182..328:ALF_CC_1,556..596:ALF,601..640:ALF_repeat,647..693:ALF_repeat,698..741:ALF_repeat,739..897:ALF_CC_1,1110..1245:HINT.2,1260..1370:Tox-Barnase
6826..7125	+	99	WP_199730327.1	D5S19_RS03245	umbD	Imm-Barstar	4..83:Imm-Barstar
88304..89755	-	483	WP_120022023.1	D5S19_RS04315	umbA	SP+Trypsin+Tachylectin	1..31:SP,34..208:Trypsin,253..471:Tachylectin
89937..90437	-	166	WP_120022024.1	D5S19_RS04320	umbB	SP+umbB	1..41:SP,55..165:umbB
90767..94465	+	1232	WP_120022025.1	D5S19_RS04325	umbC	TM+ALF+ALF+ALF_repeat+ALF_CC_1+ALF+ALF_repeat+ALF_repeat+ALF+ALF_CC_1	20..41:TM,127..165:ALF,173..212:ALF,217..259:ALF_repeat,460..591:ALF_CC_1,637..677:ALF,682..717:ALF_repeat,728..769:ALF_repeat,777..815:ALF,812..972:ALF_CC_1
94462..94950	+	162	WP_147397333.1	D5S19_RS31590	umbD	Imm107	57..159:Imm107
Amycolatopsis pretoriensis Genome accession no NZ_MUMK01000000
14728..16224	-	498	WP_086676576.1	CCN36_RS22750	umbA	CR-Trypsin1	14..314:CR-Trypsin1
16228..16833	-	201	WP_086676577.1	CCN36_RS22755		SP+TM	1..30:SP,54..78:TM
17032..18117	+	361	WP_244180707.1	CCN36_RS22760	umbC	SP+ALF+ALF_2+ALF_CC_2	1..28:SP,117..145:ALF,167..212:ALF_2,210..352:ALF_CC_2
18163..21978	+	1271	WP_086676578.1	CCN36_RS22765	umbC	SP+ALF_CC_1+ALF_CC_1+ALF_CC_1+Tox-SerPeptidase	1..32:SP,587..724:ALF_CC_1,772..885:ALF_CC_1,866..969:ALF_CC_1,1181..1247:Tox-SerPeptidase
21975..22544	+	189	WP_086676579.1	CCN36_RS22770	umbD	Imm114	3..188:Imm114
22637..22939	+	100	WP_086676580.1	CCN36_RS22775	umbD	Imm116	7..84:Imm116
22936..24954	+	672	WP_086676581.1	CCN36_RS22780	umbC	SP+P:ALF+ALF_repeat+AbfB+LGFP+LGFP	1..18:SP,161..192:P:ALF,319..347:ALF_repeat,360..450:AbfB,579..631:LGFP,634..669:LGFP
24967..26442	+	491	WP_086676582.1	CCN36_RS22785	umbC	SP+ALF_repeat+ALF_repeat+ALF+ALF_repeat+AbfB	1..32:SP,67..109:ALF_repeat,151..193:ALF_repeat,252..286:ALF,315..347:ALF_repeat,381..488:AbfB
Amycolatopsis pretoriensis Genome accession no NZ_CP095376
8653899..8655449	+	516	WP_247017133.1	MUY14_RS39100	umbC	SP+ALF_repeat+ALF+ALF_repeat+ALF+ALF+ALF_repeat+ALF_repeat	1..23:SP,28..69:ALF_repeat,75..115:ALF,120..161:ALF_repeat,167..201:ALF,315..355:ALF,360..402:ALF_repeat,408..449:ALF_repeat
8655493..8657646	+	717	WP_247017135.1	MUY14_RS39105		DNA_pol3_delta2+DNA_pol3_gamma3	19..177:DNA_pol3_delta2,237..363:DNA_pol3_gamma3
8657833..8658678	-	281	WP_247017137.1	MUY14_RS39110		SP+Amidase_3	1..30:SP,70..276:Amidase_3
8658757..8659116	+	119	WP_247017138.1	MUY14_RS39115		YbaB_DNA_bd	14..103:YbaB_DNA_bd
8659122..8659718	+	198	WP_247017140.1	MUY14_RS39120		HHH+RecR+Toprim_4	2..27:HHH,39..77:RecR,80..171:Toprim_4
8661632..8663491	+	619	WP_247025461.1	MUY14_RS39135	umbC	P:ALF+ALF_repeat+ALF_repeat+ALF+ALF_CC_1+S8-BECR1	30..67:P:ALF,72..112:ALF_repeat,118..159:ALF_repeat,165..205:ALF,203..362:ALF_CC_1,517..619:S8-BECR1
8663503..8663967	+	154	WP_247017142.1	MUY14_RS39140	umbD	sPC4L-Imm1	15..141:sPC4L-Imm1
8663994..8664470	-	158	WP_247017145.1	MUY14_RS39145	umbB	SP+umbB	1..27:SP,43..154:umbB
8664660..8666669	+	669	WP_247017147.1	MUY14_RS39150	umbA	SP+Trypsin+UAL-Beta-prop-1	1..26:SP,26..227:Trypsin,326..641:UAL-Beta-prop-1
7039059..7040453	+	464	WP_247014443.1	MUY14_RS30960	umbA	SP+Trypsin+UAL-Ricin-2+UAL-Ricin-2+UAL-Ricin-2	1..32:SP,26..224:Trypsin,192..297:UAL-Ricin-2,268..379:UAL-Ricin-2,345..460:UAL-Ricin-2
5065846..5067369	+	507	WP_247024998.1	MUY14_RS21645	umbA	SP+Trypsin	1..26:SP,28..234:Trypsin
Amycolatopsis regifaucium Genome accession no LQCI01000000
15656..17980	-	774	KZB84323.1	AVL48_33615	umbA	Trypsin+Ricin_B_lectin+Ricin_B_lectin+Tachylectin	10..224:Trypsin,232..362:Ricin_B_lectin,327..458:Ricin_B_lectin,529..760:Tachylectin
18479..18961	+	160	KZB84324.1	AVL48_33620	umbB	SP+umbB	1..25:SP,45..157:umbB
18963..22496	+	1177	KZB84325.1	AVL48_33625	umbC	SP+ALF_repeat+ALF+ALF+ALF_repeat+ALF+ALF_repeat+ALF_repeat+ALF+ALF_CC_1+Ntox12	1..33:SP,40..81:ALF_repeat,87..125:ALF,133..173:ALF,178..219:ALF_repeat,594..627:ALF,639..679:ALF_repeat,685..726:ALF_repeat,732..772:ALF,771..930:ALF_CC_1,1083..1166:Ntox12
Amycolatopsis regifaucium Genome accession no LOBU02000000
1..934	-	311	OKA03285.1	ATP06_0236870	umbC	SP+ALF_repeat+ALF+ALF+ALF_repeat+ALF_CC_1	1..29:SP,36..77:ALF_repeat,83..121:ALF,129..169:ALF,174..215:ALF_repeat,212..310:ALF_CC_1
948..1379	-	143	OKA03299.1	ATP06_0236875	umbB	umbB	28..140:umbB
1929..4253	+	774	OKA03286.1	ATP06_0236880	umbA	Trypsin+Ricin_B_lectin+Ricin_B_lectin+Tachylectin	10..224:Trypsin,232..362:Ricin_B_lectin,327..458:Ricin_B_lectin,529..760:Tachylectin
Amycolatopsis rifamycinica Genome accession no JMQI01000000
78144..78848	-	234	KDN20887.1	DV20_18085	umbA	SP+Trypsin	1..22:SP,36..228:Trypsin
78987..80894	-	635	KDN20888.1	DV20_18090	umbA	SP+Trypsin+FN3.1+UAL-Beta-prop-1	1..21:SP,30..221:Trypsin,233..307:FN3.1,320..601:UAL-Beta-prop-1
80946..82493	-	515	KDN20889.1	DV20_18095	umbA	SP+Trypsin+Tachylectin	1..29:SP,32..235:Trypsin,257..500:Tachylectin
82555..84540	-	661	KDN20890.1	DV20_18100	umbA	SP+Trypsin+UAL-Beta-prop-1+P:FG-GAP_3	1..31:SP,22..231:Trypsin,328..624:UAL-Beta-prop-1,607..652:P:FG-GAP_3
85117..85554	-	145	KDN20891.1	DV20_18105	umbB	umbB	26..144:umbB
86035..89958	+	1307	KDN20892.1	DV20_18110	umbC	SP+ALF_repeat+ALF+ALF+ALF_repeat+ALF+ALF_repeat+ALF+ALF+ALF_CC_1+HINT.2+Ntox68	1..19:SP,27..68:ALF_repeat,74..114:ALF,120..160:ALF,165..204:ALF_repeat,581..621:ALF,626..667:ALF_repeat,674..714:ALF,720..760:ALF,757..918:ALF_CC_1,1068..1195:HINT.2,1216..1305:Ntox68
89964..90257	+	97	KDN20893.1	DV20_18115	umbD	Imm73.1	1..97:Imm73.1
90503..94147	+	1214	KDN20894.1	DV20_18120	umbC	SP+ALF+ALF+ALF_repeat+ALF+ALF_repeat+ALF_repeat+ALF_repeat+ALF+ALF_CC_1+Tox-REase-16	1..19:SP,28..67:ALF,74..114:ALF,120..161:ALF_repeat,167..207:ALF,588..621:ALF_repeat,627..667:ALF_repeat,674..715:ALF_repeat,721..761:ALF,758..919:ALF_CC_1,1096..1213:Tox-REase-16
152251..152724	+	157	KDN16257.1	DV20_42630	umbB	SP+umbB	1..27:SP,41..154:umbB
152866..156333	+	1155	KDN16258.1	DV20_42635	umbC	SP+ALF+ALF_repeat+ALF+ALF+ALF_CC_1+ALF+ALF_repeat+ALF_repeat+ALF+ALF_CC_1+Ntox42	1..19:SP,28..67:ALF,73..112:ALF_repeat,119..159:ALF,165..205:ALF,340..477:ALF_CC_1,580..618:ALF,625..666:ALF_repeat,672..713:ALF_repeat,719..759:ALF,757..916:ALF_CC_1,976..1147:Ntox42
156368..156892	+	174	KDN16259.1	DV20_42640	umbD	SP+Imm85	1..20:SP,34..172:Imm85
75029..76552	+	507	KDN16934.1	DV20_38175	umbA	SP+Trypsin	1..26:SP,28..212:Trypsin
22407..24236	+	609	KDN23769.1	DV20_02695	umbA	SP+Trypsin	1..29:SP,36..242:Trypsin
128736..130316	-	526	KDN17260.1	DV20_37145	umbA	SP+Trypsin+Ricin_B_lectin+Ricin_B_lectin	1..28:SP,29..235:Trypsin,244..377:Ricin_B_lectin,386..517:Ricin_B_lectin
Amycolatopsis roodepoortensis Genome accession no NZ_CP102415
8224649..8228041	-	1130	WP_257485541.1	NQK81_RS39500	umbC	SP+ALF+ALF+ALF+P:ALF+ALF_repeat+ALF+ALF_CC_1+4TM_Toxin	1..38:SP,62..90:ALF,144..183:ALF,191..232:ALF,609..646:P:ALF,703..741:ALF_repeat,753..790:ALF,789..949:ALF_CC_1,994..1125:4TM_Toxin
8228220..8230079	-	619	WP_257485542.1	NQK81_RS39505	umbA	SP+Trypsin	1..28:SP,34..241:Trypsin
8230106..8230621	-	171	WP_257485543.1	NQK81_RS39510	umbB	SP+umbB	1..28:SP,48..170:umbB
Amycolatopsis rubida Genome accession no FOWC01000000
77895..79457	-	520	SFO81393.1	SAMN05421854_10384	umbA	SP+Trypsin+Tachylectin	1..38:SP,53..231:Trypsin,275..505:Tachylectin
79544..80062	-	172	SFO81416.1	SAMN05421854_10385	umbB	SP+umbB	1..43:SP,61..170:umbB
80472..84200	+	1242	SFO81443.1	SAMN05421854_10386	umbC	SP+ALF+ALF+ALF+ALF+ALF_repeat+ALF_repeat+ALF_repeat+ALF_CC_1+Tox-VOC-1	1..40:SP,73..113:ALF,121..157:ALF,167..206:ALF,212..253:ALF,676..714:ALF_repeat,722..763:ALF_repeat,771..809:ALF_repeat,806..966:ALF_CC_1,1136..1240:Tox-VOC-1
704121..705464	+	447	SFO12755.1	SAMN05421854_101715	umbA	SP+Trypsin+Tachylectin	1..28:SP,29..235:Trypsin,258..435:Tachylectin
Amycolatopsis sacchari Genome accession no FORP01000000
59364..59525	-	53	SFK44192.1	SAMN05421835_12159	umbD	Imm_unclassified	1..10:Imm_unclassified
59696..63529	-	1277	SFK44210.1	SAMN05421835_12160	umbC	SP+ALF_repeat+ALF+ALF+ALF+ALF+ALF_repeat+ALF+ALF_repeat+ALF_CC_1	1..32:SP,52..88:ALF_repeat,100..140:ALF,147..187:ALF,194..234:ALF,609..645:ALF,657..693:ALF_repeat,703..746:ALF,751..796:ALF_repeat,793..954:ALF_CC_1
63788..64321	+	177	SFK44229.1	SAMN05421835_12161	umbB	SP+umbB	1..24:SP,48..176:umbB
64359..66062	+	567	SFK44244.1	SAMN05421835_12162	umbA	SP+Trypsin+LGFP+LGFP+LGFP+LGFP+LGFP+LGFP	1..29:SP,33..215:Trypsin,257..306:LGFP,308..363:LGFP,364..415:LGFP,419..474:LGFP,476..527:LGFP,530..563:LGFP
Amycolatopsis sp. AA4 Genome accession no NZ_CP024894
3631054..3632970	-	638	WP_009077741.1	CU254_RS16980	umbAB	SP+umbB+Trypsin+Tachylectin	1..25:SP,40..155:umbB,168..352:Trypsin,393..622:Tachylectin
3633339..3636662	+	1107	WP_100266812.1	CU254_RS16985	umbC	SP+ALF+ALF+ALF+ALF+ALF+ALF_repeat+ALF_repeat+ALF+ALF_CC_1+Tox-PLA2	1..43:SP,63..100:ALF,111..149:ALF,162..196:ALF,204..243:ALF,618..658:ALF,663..703:ALF_repeat,713..751:ALF_repeat,764..797:ALF,794..955:ALF_CC_1,1010..1098:Tox-PLA2
3636708..3637193	+	161	WP_009077746.1	CU254_RS16990	umbD	Imm106	8..155:Imm106
Amycolatopsis sp. BJA-103 Genome accession no CP017780
6082172..6084118	-	648	AUI61347.1	BKN51_26320	umbA	SP+Trypsin+FG-GAP_3+FG-GAP_3+FG-GAP_3+FG-GAP_3	1..26:SP,28..233:Trypsin,331..393:FG-GAP_3,383..446:FG-GAP_3,435..498:FG-GAP_3,539..601:FG-GAP_3
6084180..6084500	-	106	AUI61348.1	BKN51_26325	umbB	umbB	2..105:umbB
6085063..6086658	+	531	AUI61349.1	BKN51_26330	umbC	ALF+ALF+ALF+ALF_repeat+ALF_CC_1	4..35:ALF,41..81:ALF,87..127:ALF,132..175:ALF_repeat,177..330:ALF_CC_1
6086751..6088646	+	631	AUI61350.1	BKN51_26335	umbC	ALF_repeat+ALF_repeat+ALF+ALF_CC_1+Ntox62	32..72:ALF_repeat,79..126:ALF_repeat,132..172:ALF,171..330:ALF_CC_1,516..631:Ntox62
6088661..6089155	+	164	AUI61351.1	BKN51_26340	umbD	Imm46	1..142:Imm46
3095107..3096543	+	478	AUI59058.1	BKN51_13135	umbA	SP+P:Trypsin+CR-Trypsin3	1..14:SP,242..288:P:Trypsin,401..436:CR-Trypsin3
3096606..3098609	-	667	AUI59059.1	BKN51_13140	umbC	SP+ALF_2+ALF_repeat+ALF_repeat+AbfB+LGFP+LGFP	1..18:SP,59..90:ALF_2,152..183:ALF_repeat,296..341:ALF_repeat,367..454:AbfB,522..569:LGFP,576..627:LGFP
3098663..3099451	-	262	AUI59060.1	BKN51_13145	umbD	Imm100	9..262:Imm100
3099453..3103169	-	1238	AUI59061.1	BKN51_13150	umbC	SP+ALF_CC_1+Tox-BECR-1	1..17:SP,852..969:ALF_CC_1,1140..1234:Tox-BECR-1
3103258..3104214	-	318	AUI64405.1	BKN51_13155	umbC	ALF_2+ALF_repeat+ALF_2+ALF_CC_2	7..50:ALF_2,79..107:ALF_repeat,129..173:ALF_2,173..314:ALF_CC_2
3803656..3805074	-	472	AUI59609.1	BKN51_16200	umbA	Trypsin+DUF346+DUF346+DUF346+DUF346+DUF346+DUF346+DUF346	12..121:Trypsin,169..203:DUF346,212..247:DUF346,257..293:DUF346,302..337:DUF346,347..381:DUF346,392..428:DUF346,441..472:DUF346
Amycolatopsis sp. BJA-103 Genome accession no MVFD01000000
1278297..1279034	-	245	PNE21357.1	B1H26_06115	umbD	Imm81+Imm81	1..134:Imm81,144..221:Imm81
1279148..1279642	-	164	PNE21358.1	B1H26_06120	umbD	Imm46	1..142:Imm46
1279657..1281576	-	639	PNE21359.1	B1H26_06125	umbC	ALF+ALF_repeat+ALF_repeat+ALF+ALF_CC_1+Ntox62	1..33:ALF,40..80:ALF_repeat,87..134:ALF_repeat,140..180:ALF,179..338:ALF_CC_1,524..639:Ntox62
1281645..1283240	-	531	PNE21360.1	B1H26_06130	umbC	ALF+ALF+ALF+ALF_repeat+ALF_CC_1	4..35:ALF,41..81:ALF,87..127:ALF,132..175:ALF_repeat,177..330:ALF_CC_1
1283929..1284123	+	64	PNE21361.1	B1H26_06135	umbB	umbB	2..63:umbB
1284185..1286131	+	648	PNE21362.1	B1H26_06140	umbA	SP+Trypsin+FG-GAP_3+FG-GAP_3+FG-GAP_3+FG-GAP_3	1..26:SP,28..233:Trypsin,331..393:FG-GAP_3,383..446:FG-GAP_3,435..498:FG-GAP_3,539..601:FG-GAP_3
801621..802577	+	318	PNE17857.1	B1H26_21370	umbC	ALF_2+ALF_repeat+ALF_2+ALF_CC_2	7..50:ALF_2,79..107:ALF_repeat,129..173:ALF_2,173..314:ALF_CC_2
802666..806382	+	1238	PNE17491.1	B1H26_21375	umbC	SP+ALF_CC_1+Tox-BECR-1	1..17:SP,852..969:ALF_CC_1,1140..1234:Tox-BECR-1
806384..807172	+	262	PNE17492.1	B1H26_21380	umbD	Imm100	9..262:Imm100
807259..809229	+	656	PNE17858.1	B1H26_21385	umbC	SP+ALF_2+ALF_repeat+ALF_repeat+AbfB+LGFP+LGFP	1..19:SP,48..79:ALF_2,141..172:ALF_repeat,285..330:ALF_repeat,356..443:AbfB,511..558:LGFP,565..616:LGFP
809292..810728	-	478	PNE17493.1	B1H26_21390	umbA	SP+P:Trypsin+CR-Trypsin3	1..14:SP,242..288:P:Trypsin,401..436:CR-Trypsin3
100269..101957	+	562	PNE16943.1	B1H26_18305	umbA	Trypsin+DUF346+DUF346+DUF346+DUF346+DUF346+DUF346+DUF346	14..211:Trypsin,259..293:DUF346,302..337:DUF346,347..383:DUF346,392..427:DUF346,437..471:DUF346,482..518:DUF346,531..562:DUF346
Amycolatopsis sp. CA-126428 Genome accession no NZ_PPHF01000000
1995..3491	-	498	WP_158264237.1	C2L58_RS41160	umbA	SP+Trypsin	1..18:SP,19..226:Trypsin
3607..4140	-	177	WP_103343039.1	C2L58_RS41165	umbB	SP+umbB	1..35:SP,49..175:umbB
4411..7842	+	1143	WP_158264238.1	C2L58_RS41170	umbC	SP+ALF_repeat+ALF+ALF+ALF+ALF_CC_1+ALF+ALF_repeat+ALF+ALF_repeat+ALF_CC_1	1..17:SP,36..72:ALF_repeat,84..124:ALF,131..171:ALF,180..218:ALF,219..371:ALF_CC_1,593..633:ALF,638..677:ALF_repeat,690..730:ALF,740..780:ALF_repeat,777..938:ALF_CC_1
7731..9206	-	491	WP_103343853.1	C2L58_RS45615	umbC	SP+ALF_repeat+ALF+ALF_repeat+AbfB	1..32:SP,158..193:ALF_repeat,252..286:ALF,315..347:ALF_repeat,381..488:AbfB
9219..11258	-	679	WP_103343854.1	C2L58_RS45620	umbC	SP+ALF_repeat+AbfB+LGFP+LGFP	1..29:SP,326..354:ALF_repeat,367..457:AbfB,586..638:LGFP,641..676:LGFP
11271..12065	-	264	WP_103343855.1	C2L58_RS45625	umbD	Imm_unclassified	1..10:Imm_unclassified
12062..15904	-	1280	WP_103343856.1	C2L58_RS45630	umbC	SP+ALF_CC_1+ALF_CC_1+Ntox69	1..26:SP,773..884:ALF_CC_1,868..984:ALF_CC_1,1144..1261:Ntox69
15950..17026	-	358	WP_233226300.1	C2L58_RS45635	umbC	SP+ALF+ALF_2+ALF_CC_2	1..28:SP,116..145:ALF,167..212:ALF_2,210..352:ALF_CC_2
17226..17834	+	202	WP_146073825.1	C2L58_RS45640		SP+TM	1..31:SP,55..79:TM
17843..19333	+	496	WP_146073826.1	C2L58_RS45645	umbA	CR-Trypsin1	14..312:CR-Trypsin1
Amycolatopsis sp. CA-230715 Genome accession no CP059997
3148456..3148884	-	142	QWF79483.1	HUW46_02891	umbD	Imm_unclassified+TM+TM+TM+TM	1..10:Imm_unclassified,21..42:TM,54..74:TM,86..107:TM,113..131:TM
3149420..3152659	-	1079	QWF79484.1	HUW46_02892	umbC	SP+ALF+P:ALF+ALF+ALF+ALF+ALF_repeat+ALF_repeat+P:ALF+ALF_CC_1	1..34:SP,60..100:ALF,106..146:P:ALF,154..192:ALF,198..236:ALF,614..654:ALF,659..700:ALF_repeat,706..744:ALF_repeat,753..793:P:ALF,790..951:ALF_CC_1
3152984..3153490	+	168	QWF79485.1	HUW46_02893	umbB	SP+umbB	1..30:SP,50..162:umbB
3153495..3155117	+	540	QWF79486.1	HUW46_02894	umbA	TM+Trypsin+Tachylectin	38..60:TM,60..275:Trypsin,297..525:Tachylectin
Amycolatopsis sp. CFH S0740 Genome accession no NZ_SDLS01000000
361218..362672	-	484	WP_134663213.1	EIZ45_RS14085	umbA	SP+Trypsin+Tachylectin	1..29:SP,30..228:Trypsin,252..471:Tachylectin
362800..363336	-	178	WP_051728879.1	EIZ45_RS14090	umbB	SP+umbB	1..32:SP,49..177:umbB
363684..367916	+	1410	WP_134663212.1	EIZ45_RS14095	umbC	SP+ALF_repeat+ALF+ALF+ALF+ALF_CC_1+ALF+ALF_repeat+ALF+ALF_repeat+ALF_CC_1+HINT.1+Tox-REase-14	1..19:SP,38..73:ALF_repeat,88..126:ALF,134..172:ALF,180..220:ALF,221..373:ALF_CC_1,595..635:ALF,643..679:ALF_repeat,689..732:ALF,738..782:ALF_repeat,779..940:ALF_CC_1,1138..1299:HINT.1,1314..1393:Tox-REase-14
367964..368365	+	133	WP_134663211.1	EIZ45_RS14100	umbD	Imm_unclassified	1..10:Imm_unclassified
4507..4926	-	139	WP_134664432.1	EIZ45_RS06255	umbD	Imm116	20..134:Imm116
4919..5395	-	158	WP_134664434.1	EIZ45_RS06260	umbD	Imm116	22..149:Imm116
5526..9491	-	1321	WP_167756358.1	EIZ45_RS06265	umbC	SP+ALF+ALF+ALF+ALF+ALF_CC_1+ALF_CC_1+ALF+ALF_repeat+ALF+ALF+ALF_CC_1+XOO2897-deaminases	1..42:SP,54..88:ALF,100..143:ALF,149..190:ALF,196..237:ALF,238..390:ALF_CC_1,375..505:ALF_CC_1,612..649:ALF,657..693:ALF_repeat,708..749:ALF,755..797:ALF,794..955:ALF_CC_1,1216..1307:XOO2897-deaminases
9751..10284	+	177	WP_134664438.1	EIZ45_RS06270	umbB	SP+umbB	1..36:SP,49..176:umbB
10332..11870	+	512	WP_134664440.1	EIZ45_RS06275	umbA	SP+Trypsin+Tachylectin	1..28:SP,31..235:Trypsin,258..497:Tachylectin
Amycolatopsis sp. EV170708-02-1 Genome accession no NZ_CP092497
5671254..5671766	+	170	WP_240593559.1	MJQ72_RS25615	umbB	SP+umbB	1..27:SP,47..169:umbB
5671805..5673676	+	623	WP_240593560.1	MJQ72_RS25620	umbA	SP+Trypsin	1..32:SP,39..245:Trypsin
5673866..5677258	+	1130	WP_240593561.1	MJQ72_RS25625	umbC	SP+ALF+ALF+ALF+P:ALF+ALF_repeat+ALF_repeat+ALF+ALF_CC_1+4TM_Toxin	1..38:SP,62..92:ALF,144..183:ALF,191..232:ALF,609..647:P:ALF,668..694:ALF_repeat,704..741:ALF_repeat,753..790:ALF,789..949:ALF_CC_1,994..1083:4TM_Toxin
Amycolatopsis sp. FU40 Genome accession no NZ_CP091381
9274593..9276047	-	484	WP_237598285.1	L3Q65_RS43975	umbA	SP+Trypsin+Tachylectin	1..29:SP,30..228:Trypsin,252..471:Tachylectin
9276175..9276705	-	176	WP_237598286.1	L3Q65_RS43980	umbB	SP+umbB	1..33:SP,47..175:umbB
9277053..9281285	+	1410	WP_237598287.1	L3Q65_RS43985	umbC	SP+ALF_repeat+ALF+ALF+ALF+ALF_CC_1+ALF+ALF_repeat+ALF+ALF_repeat+ALF_CC_1+HINT.1+Tox-REase-14	1..19:SP,38..74:ALF_repeat,88..126:ALF,134..172:ALF,180..220:ALF,221..370:ALF_CC_1,595..635:ALF,642..679:ALF_repeat,689..732:ALF,738..782:ALF_repeat,779..940:ALF_CC_1,1138..1299:HINT.1,1314..1394:Tox-REase-14
7184571..7185041	+	156	WP_237597534.1	L3Q65_RS33775	umbB	SP+umbB	1..27:SP,41..152:umbB
7185093..7185548	-	151	WP_182892659.1	L3Q65_RS33780	umbD	sPC4L-Imm1	15..137:sPC4L-Imm1
7185559..7189074	-	1171	WP_237597535.1	L3Q65_RS33785	umbC	ALF+ALF+ALF+ALF+ALF_CC_1+ALF_repeat+ALF+ALF+ALF_CC_1+S8-BECR1	25..63:ALF,71..110:ALF,117..157:ALF,163..203:ALF,204..355:ALF_CC_1,623..663:ALF_repeat,670..710:ALF,716..756:ALF,753..913:ALF_CC_1,1069..1171:S8-BECR1
6563569..6564090	-	173	WP_237597293.1	L3Q65_RS30665	umbD	SP+Imm85	1..23:SP,33..165:Imm85
6564157..6567642	-	1161	WP_237597294.1	L3Q65_RS30670	umbC	SP+ALF_repeat+ALF+ALF+ALF_repeat+ALF+ALF_repeat+ALF+ALF+ALF_CC_1+Ntox42	1..28:SP,37..74:ALF_repeat,83..123:ALF,129..169:ALF,174..215:ALF_repeat,590..625:ALF,635..675:ALF_repeat,683..723:ALF,729..769:ALF,767..927:ALF_CC_1,984..1155:Ntox42
6567737..6568210	-	157	WP_182889750.1	L3Q65_RS30675	umbB	SP+umbB	1..27:SP,41..154:umbB
1273550..1274623	+	357	WP_237599130.1	L3Q65_RS07115	umbC	SP+ALF_repeat+ALF	1..32:SP,155..188:ALF_repeat,314..351:ALF
1274747..1275481	+	244	WP_237599131.1	L3Q65_RS07120	umbA	SP+Trypsin	1..29:SP,37..226:Trypsin
7870308..7871825	-	505	WP_237597753.1	L3Q65_RS37095	umbA	SP+Trypsin+Tachylectin	1..28:SP,29..213:Trypsin,257..490:Tachylectin
Amycolatopsis sp. GM8 Genome accession no NZ_JAJKFK010000000
99682..100140	-	152	WP_236796571.1	LOZ83_RS37190	umbB	umbB	23..151:umbB
100449..104303	+	1284	WP_236796572.1	LOZ83_RS37195	umbC	SP+ALF_repeat+ALF+ALF+ALF+ALF+ALF_repeat+ALF+ALF_repeat+ALF_CC_1+Ntox41.1	1..40:SP,55..91:ALF_repeat,103..143:ALF,150..190:ALF,197..237:ALF,611..648:ALF,659..692:ALF_repeat,704..748:ALF,759..798:ALF_repeat,795..956:ALF_CC_1,1189..1283:Ntox41.1
97906..99489	-	527	WP_236796570.1	LOZ83_RS37185	umbA	Trypsin+LGFP+LGFP+LGFP+LGFP+LGFP+LGFP	8..173:Trypsin,216..264:LGFP,268..322:LGFP,323..375:LGFP,379..434:LGFP,436..487:LGFP,490..521:LGFP
Amycolatopsis sp. Hca4 Genome accession no NZ_CP054925
7318239..7318712	+	157	WP_176174775.1	HUT10_RS33105	umbB	SP+umbB	1..27:SP,41..154:umbB
7318831..7322328	+	1165	WP_176174776.1	HUT10_RS33110	umbC	SP+ALF+ALF_repeat+ALF+ALF+ALF_CC_1+ALF+ALF_repeat+ALF+ALF+ALF_CC_1+Ntox42	1..28:SP,37..77:ALF,83..122:ALF_repeat,129..169:ALF,175..215:ALF,350..486:ALF_CC_1,590..628:ALF,635..676:ALF_repeat,683..723:ALF,729..769:ALF,767..926:ALF_CC_1,986..1157:Ntox42
7322345..7322827	+	160	WP_176174777.1	HUT10_RS33115	umbD	Imm88+Imm85	1..44:Imm88,34..158:Imm85
8706140..8706658	-	172	WP_176175875.1	HUT10_RS39655	umbB	SP+umbB	1..31:SP,49..170:umbB
8706944..8710612	+	1222	WP_176175876.1	HUT10_RS39660	umbC	SP+ALF+ALF+ALF_repeat+ALF+ALF_CC_1+ALF+ALF_repeat+ALF_repeat+ALF_repeat+ALF_CC_1+Tox-REase-12	1..29:SP,38..76:ALF,84..124:ALF,130..171:ALF_repeat,177..215:ALF,218..368:ALF_CC_1,592..632:ALF,651..678:ALF_repeat,684..725:ALF_repeat,730..771:ALF_repeat,768..929:ALF_CC_1,1106..1221:Tox-REase-12
8710620..8711240	+	206	WP_176175877.1	HUT10_RS39665	umbD	Imm105	2..184:Imm105
2971908..2972753	-	281	WP_176171428.1	HUT10_RS12950	umbD	ImmHEAT.1	69..230:ImmHEAT.1
2972771..2976847	-	1358	WP_176171429.1	HUT10_RS12955	umbC	SP+ALF_repeat+ALF+P:ALF+ALF_repeat+ALF_CC_1+ALF+ALF_repeat+ALF+ALF_CC_1+HINT.1+Tox-REase-7	1..19:SP,28..63:ALF_repeat,84..115:ALF,121..164:P:ALF,170..212:ALF_repeat,218..358:ALF_CC_1,587..625:ALF,632..673:ALF_repeat,688..723:ALF,770..929:ALF_CC_1,1099..1230:HINT.1,1248..1355:Tox-REase-7
2977140..2977622	+	160	WP_176171430.1	HUT10_RS12960	umbB	SP+umbB	1..35:SP,50..159:umbB
8582740..8584290	-	516	WP_176175779.1	HUT10_RS39080	umbA	SP+Trypsin+Tachylectin	1..29:SP,30..236:Trypsin,257..501:Tachylectin
3867031..3868815	+	594	WP_176172050.1	HUT10_RS16670	umbA	SP+Trypsin	1..23:SP,25..227:Trypsin
8584349..8586358	-	669	WP_176175780.1	HUT10_RS39085	umbA	SP+Trypsin+UAL-Beta-prop-1	1..39:SP,30..239:Trypsin,319..633:UAL-Beta-prop-1
8580848..8582722	-	624	WP_176175778.1	HUT10_RS39075	umbA	SP+Trypsin+UAL-Beta-prop-1	1..27:SP,39..217:Trypsin,298..588:UAL-Beta-prop-1
1924067..1925527	-	486	WP_176170676.1	HUT10_RS08545	umbA	Trypsin+UAL-Beta-prop-1	3..214:Trypsin,213..464:UAL-Beta-prop-1
9788951..9790531	+	526	WP_176176685.1	HUT10_RS44345	umbA	SP+Trypsin+Ricin_B_lectin+Ricin_B_lectin	1..24:SP,29..235:Trypsin,245..377:Ricin_B_lectin,386..517:Ricin_B_lectin
Amycolatopsis sp. KNN50.9b Genome accession no NMUK01000000
1122..2819	-	565	OXM71905.1	CF166_17535	umbA	SP+Trypsin+LGFP+LGFP+LGFP+LGFP+LGFP+LGFP	1..29:SP,33..211:Trypsin,255..303:LGFP,306..360:LGFP,362..412:LGFP,417..472:LGFP,474..525:LGFP,528..560:LGFP
2851..3345	-	164	OXM71906.1	CF166_17540	umbB	SP+umbB	1..26:SP,46..163:umbB
3674..3964	+	96	OXM71907.1	CF166_17545	umbC	SP+ALF_repeat	1..36:SP,43..82:ALF_repeat
3823..7707	+	1294	OXM71908.1	CF166_17550	umbC	ALF_repeat+ALF+ALF_repeat+ALF_CC_1+ALF+ALF_repeat+ALF+ALF+ALF_CC_1+HINT.2+Tox-REase-14	39..79:ALF_repeat,86..126:ALF,131..170:ALF_repeat,173..316:ALF_CC_1,547..587:ALF,592..633:ALF_repeat,640..680:ALF,686..726:ALF,723..884:ALF_CC_1,1045..1175:HINT.2,1206..1282:Tox-REase-14
7789..8139	+	116	OXM71909.1	CF166_17555	umbD	Imm132	1..115:Imm132
Amycolatopsis sp. M39 Genome accession no NZ_LWSF01000000
322499..324037	-	512	WP_157904847.1	A4R44_RS10310	umbA	SP+Trypsin+Tachylectin	1..28:SP,29..235:Trypsin,258..497:Tachylectin
324085..324492	-	135	WP_067578633.1	A4R44_RS10315	umbB	umbB	7..134:umbB
324883..328848	+	1321	WP_067578635.1	A4R44_RS10320	umbC	SP+ALF+ALF+ALF+ALF+ALF_CC_1+ALF_CC_1+ALF+ALF_repeat+ALF+ALF+ALF_CC_1+XOO2897-deaminases	1..34:SP,55..90:ALF,101..144:ALF,150..191:ALF,197..238:ALF,239..391:ALF_CC_1,376..506:ALF_CC_1,613..653:ALF,658..694:ALF_repeat,709..747:ALF,756..798:ALF,795..956:ALF_CC_1,1216..1307:XOO2897-deaminases
328980..329456	+	158	WP_067578637.1	A4R44_RS10325	umbD	Imm116	22..149:Imm116
Amycolatopsis sp. MtRt-6 Genome accession no NZ_JADWPD010000000
1..929	-	310	WP_242547873.1	I4Q55_RS44565	umbC	SP+ALF_repeat+ALF_repeat+ALF_repeat+ALF_repeat+ALF_CC_1	1..17:SP,27..68:ALF_repeat,73..110:ALF_repeat,120..159:ALF_repeat,165..206:ALF_repeat,204..307:ALF_CC_1
1314..1814	+	166	WP_206796865.1	I4Q55_RS44570	umbB	SP+umbB	1..27:SP,52..165:umbB
1856..3856	+	666	WP_206796866.1	I4Q55_RS44575	umbA	SP+Trypsin+UAL-Beta-prop-1+P:FG-GAP_3	1..25:SP,27..236:Trypsin,333..629:UAL-Beta-prop-1,612..659:P:FG-GAP_3
3919..5460	+	513	WP_206796867.1	I4Q55_RS44580	umbA	SP+Trypsin+Tachylectin	1..26:SP,29..233:Trypsin,255..498:Tachylectin
5607..6305	+	232	WP_242547868.1	I4Q55_RS44585	umbA	SP+Trypsin	1..25:SP,34..226:Trypsin
122076..122474	+	132	WP_206792655.1	I4Q55_RS30865	umbB	umbB	16..129:umbB
122574..126173	+	1199	WP_242547070.1	I4Q55_RS30870	umbC	TM+TM+ALF+ALF_repeat+ALF_repeat+ALF+ALF_CC_1+ALF_CC_1+ALF+ALF_repeat+ALF+ALF+ALF_CC_1+Ntox42	16..35:TM,42..62:TM,71..111:ALF,117..156:ALF_repeat,163..203:ALF_repeat,209..249:ALF,256..392:ALF_CC_1,384..520:ALF_CC_1,624..662:ALF,669..709:ALF_repeat,717..757:ALF,763..803:ALF,801..960:ALF_CC_1,1019..1191:Ntox42
126199..126723	+	174	WP_206792661.1	I4Q55_RS30875	umbD	SP+Imm85	1..20:SP,34..172:Imm85
72402..74216	+	604	WP_206786635.1	I4Q55_RS10945	umbA	SP+Trypsin	1..28:SP,30..236:Trypsin
84389..85981	-	530	WP_206790033.1	I4Q55_RS21440	umbA	SP+Trypsin+DUF346+DUF346+DUF346	1..24:SP,32..221:Trypsin,338..371:DUF346,427..460:DUF346,471..505:DUF346
317005..318591	-	528	WP_206784817.1	I4Q55_RS05040	umbA	SP+Trypsin+Ricin_B_lectin+Ricin_B_lectin	1..24:SP,29..235:Trypsin,244..377:Ricin_B_lectin,386..519:Ricin_B_lectin
Amycolatopsis sp. OK19-0408 Genome accession no NZ_JAMXQV010000000
1..1308	-	436	WP_257925238.1	M8542_RS38240	umbC	SP+ALF_repeat+ALF+ALF+ALF+ALF_CC_1	1..18:SP,37..73:ALF_repeat,85..125:ALF,132..172:ALF,181..216:ALF,220..371:ALF_CC_1
1578..2108	+	176	WP_257925239.1	M8542_RS38245	umbB	SP+umbB	1..34:SP,48..175:umbB
2173..4110	+	645	WP_257925240.1	M8542_RS38250	umbA	SP+Trypsin+UAL-Beta-prop-1	1..27:SP,35..235:Trypsin,334..599:UAL-Beta-prop-1
76208..76789	-	193	WP_257923786.1	M8542_RS30790	umbD	Imm_unclassified	1..10:Imm_unclassified
76842..81047	-	1401	WP_257923787.1	M8542_RS30795	umbC	SP+ALF_repeat+ALF+ALF+ALF+ALF_CC_1+ALF+ALF_repeat+ALF+ALF+ALF_CC_1+HINT.1+Tox-URI.5	1..15:SP,33..69:ALF_repeat,82..121:ALF,129..168:ALF,176..215:ALF,216..369:ALF_CC_1,590..630:ALF,635..675:ALF_repeat,684..727:ALF,735..777:ALF,774..934:ALF_CC_1,1119..1254:HINT.1,1290..1353:Tox-URI.5
81321..81911	+	196	WP_257923788.1	M8542_RS30800	umbB	SP+umbB	1..24:SP,67..194:umbB
185228..186592	-	454	WP_257923148.1	M8542_RS27555	umbA	SP+Trypsin+Ricin_B_lectin+Ricin_B_lectin	1..22:SP,23..217:Trypsin,237..328:Ricin_B_lectin,297..409:Ricin_B_lectin
160548..162425	+	625	WP_257924784.1	M8542_RS35945	umbA	SP+Trypsin+UAL-Beta-prop-1	1..27:SP,37..219:Trypsin,308..590:UAL-Beta-prop-1
Amycolatopsis sp. Poz14 Genome accession no NZ_JACLHD010000000
9021341..9021706	-	121	WP_238607964.1	FKO37_RS41940	umbD	Imm_unclassified	1..10:Imm_unclassified
9021790..9026022	-	1410	WP_238607965.1	FKO37_RS41945	umbC	SP+ALF_repeat+ALF+ALF+ALF+ALF_CC_1+ALF+ALF_repeat+ALF+ALF_repeat+ALF_CC_1+HINT.1+Tox-REase-14	1..19:SP,38..73:ALF_repeat,88..126:ALF,134..172:ALF,180..220:ALF,221..370:ALF_CC_1,595..635:ALF,643..679:ALF_repeat,689..732:ALF,738..782:ALF_repeat,779..940:ALF_CC_1,1138..1299:HINT.1,1314..1393:Tox-REase-14
9026370..9026906	+	178	WP_238607966.1	FKO37_RS41950	umbB	SP+umbB	1..32:SP,49..177:umbB
9027093..9028487	+	464	WP_240016051.1	FKO37_RS41955	umbA	Trypsin+Tachylectin	10..208:Trypsin,232..451:Tachylectin
1440828..1441328	-	166	WP_238604034.1	FKO37_RS07155	umbB	SP+umbB	1..15:SP,36..165:umbB
1441634..1445791	+	1385	WP_240014610.1	FKO37_RS07160	umbC	SP+ALF_repeat+ALF+ALF+ALF+P:ALF+ALF_repeat+ALF+ALF+ALF_CC_1+PT-HINT+Ntox27	1..24:SP,45..79:ALF_repeat,91..131:ALF,138..179:ALF,185..223:ALF,601..638:P:ALF,646..685:ALF_repeat,710..738:ALF,744..786:ALF,783..943:ALF_CC_1,1135..1268:PT-HINT,1270..1384:Ntox27
436995..438512	+	505	WP_238603605.1	FKO37_RS02305	umbA	SP+Trypsin+Tachylectin	1..28:SP,29..235:Trypsin,257..490:Tachylectin
9027096..9028487	+	463	WP_238607967.1	FKO37_RS41955	umbA	Trypsin+Tachylectin	9..207:Trypsin,231..450:Tachylectin
Amycolatopsis sp. SID8362 Genome accession no NZ_JAAGNB010000000
4922..5617	-	231	WP_166641628.1	G3I65_RS51045	umbA	SP+Trypsin	1..24:SP,33..225:Trypsin
5751..7487	-	578	WP_239071958.1	G3I65_RS51050		TM+TM+TM+TM+TM+TM+TM+TM+TM+TM	24..42:TM,100..118:TM,124..144:TM,151..168:TM,180..210:TM,219..236:TM,273..290:TM,299..318:TM,324..344:TM,351..368:TM
7633..9738	-	701	WP_239071959.1	G3I65_RS51055	umbAB	umbB+Trypsin+UAL-Beta-prop-1	3..82:umbB,101..294:Trypsin,387..667:UAL-Beta-prop-1
10165..11268	+	368	WP_203612735.1	G3I65_RS51060	umbC	TM+ALF_repeat+ALF+ALF+ALF	39..60:TM,76..112:ALF_repeat,123..164:ALF,170..209:ALF,217..258:ALF
7633..9747	-	704	WP_309236078.1	G3I65_RS51055	umbA	Trypsin+UAL-Beta-prop-1	104..297:Trypsin,390..670:UAL-Beta-prop-1
Amycolatopsis sp. TNS106 Genome accession no CP024972
8087951..8088319	+	122	QXV62111.1	CVV72_37375	umbB	umbB	7..117:umbB
8088454..8092089	+	1211	QXV62112.1	CVV72_37380	umbC	SP+ALF+ALF+ALF+ALF_repeat+ALF_CC_1+ALF_repeat+ALF_repeat+ALF+ALF_CC_1+S8-BECR1	1..41:SP,55..95:ALF,105..140:ALF,147..187:ALF,192..233:ALF_repeat,230..385:ALF_CC_1,655..695:ALF_repeat,701..742:ALF_repeat,748..787:ALF,787..944:ALF_CC_1,1112..1210:S8-BECR1
8092089..8092592	+	167	QXV62113.1	CVV72_37385	umbD	sPC4L-Imm1	24..150:sPC4L-Imm1
8092657..8094609	+	650	QXV62114.1	CVV72_37390	umbA	SP+Trypsin+FG-GAP_3+FG-GAP_3+FG-GAP_3+FG-GAP_3	1..34:SP,29..235:Trypsin,333..395:FG-GAP_3,385..448:FG-GAP_3,437..499:FG-GAP_3,541..603:FG-GAP_3
4778211..4780238	+	675	QXV59291.1	CVV72_21330	umbA	SP+Trypsin+UAL-Beta-prop-1	1..43:SP,34..243:Trypsin,342..638:UAL-Beta-prop-1
Amycolatopsis sp. WAC 01375 Genome accession no NZ_QHHW01000000
35399..35911	+	170	WP_125781273.1	DL991_RS04610	umbB	SP+umbB	1..28:SP,48..169:umbB
35950..37809	+	619	WP_125781275.1	DL991_RS04615	umbA	SP+Trypsin	1..28:SP,36..241:Trypsin
37859..41251	+	1130	WP_125781277.1	DL991_RS04620	umbC	SP+ALF+ALF+ALF+ALF_repeat+ALF+ALF_CC_1+4TM_Toxin	1..38:SP,62..88:ALF,144..183:ALF,192..232:ALF,703..741:ALF_repeat,753..790:ALF,789..949:ALF_CC_1,994..1125:4TM_Toxin
Amycolatopsis sp. WAC 01376 Genome accession no NZ_QHKL01000000
709533..710048	+	171	WP_125794559.1	DMH03_RS25870	umbB	SP+umbB	1..28:SP,48..170:umbB
710087..711946	+	619	WP_125794560.1	DMH03_RS25875	umbA	SP+Trypsin	1..28:SP,36..241:Trypsin
711997..715389	+	1130	WP_125794561.1	DMH03_RS25880	umbC	SP+ALF+ALF+ALF+ALF_repeat+ALF_repeat+ALF+ALF_CC_1+4TM_Toxin	1..38:SP,62..90:ALF,144..183:ALF,191..232:ALF,668..694:ALF_repeat,703..741:ALF_repeat,753..790:ALF,789..949:ALF_CC_1,994..1125:4TM_Toxin
Amycolatopsis sp. WAC 01416 Genome accession no QHHX01000000
94884..98807	-	1307	RSN33161.1	DL990_14210	umbC	SP+ALF_repeat+ALF+ALF+ALF+ALF_CC_1+ALF+ALF_repeat+ALF+ALF+ALF_CC_1+TM+XOO2897-deaminases	1..30:SP,51..85:ALF_repeat,97..137:ALF,143..179:ALF,190..231:ALF,232..372:ALF_CC_1,606..646:ALF,651..688:ALF_repeat,698..743:ALF,749..791:ALF,788..949:ALF_CC_1,1049..1070:TM,1199..1287:XOO2897-deaminases
99262..99615	+	117	RSN33162.1	DL990_14215	umbB	umbB	2..116:umbB
99646..101601	+	651	RSN33163.1	DL990_14220	umbA	SP+Trypsin+FG-GAP_3+FG-GAP_3+FG-GAP_3+FG-GAP_3+FG-GAP_3	1..29:SP,31..236:Trypsin,334..396:FG-GAP_3,386..449:FG-GAP_3,438..501:FG-GAP_3,490..553:FG-GAP_3,542..604:FG-GAP_3
735931..737790	-	619	RSN34598.1	DL990_13200	umbA	SP+Trypsin	1..28:SP,36..241:Trypsin
Amycolatopsis sp. WAC 04182 Genome accession no NZ_QHJJ01000000
206593..209985	-	1130	WP_125681768.1	DMH01_RS33085	umbC	SP+ALF+ALF+ALF+P:ALF+ALF_repeat+ALF+ALF_CC_1+4TM_Toxin	1..38:SP,62..90:ALF,144..183:ALF,193..232:ALF,660..694:P:ALF,703..741:ALF_repeat,753..790:ALF,789..949:ALF_CC_1,994..1125:4TM_Toxin
210252..212123	-	623	WP_125681770.1	DMH01_RS33090	umbA	SP+Trypsin	1..32:SP,39..245:Trypsin
212162..212674	-	170	WP_125681772.1	DMH01_RS33095	umbB	SP+umbB	1..34:SP,48..169:umbB
Amycolatopsis sulphurea Genome accession no PDJK01000000
788486..788980	-	164	PFG46964.1	ATK36_1970	umbD	Imm107	66..160:Imm107
788977..790470	-	497	PFG46965.1	ATK36_1971	umbC	ALF_repeat+ALF+ALF_CC_1	3..34:ALF_repeat,42..80:ALF,77..237:ALF_CC_1
790467..792650	-	727	PFG46966.1	ATK36_1972	umbC	ALF+ALF+ALF+ALF_repeat+ALF+TM	73..113:ALF,121..159:ALF,167..206:ALF,211..253:ALF_repeat,629..669:ALF,698..716:TM
792971..793219	+	82	PFG46967.1	ATK36_1973		SP	1..36:SP
793181..793933	-	250	PFG46968.1	ATK36_1974		HTH_Tnp_4+DDE_Tnp_4	35..82:HTH_Tnp_4,100..245:DDE_Tnp_4
794547..794780	+	77	PFG46969.1	ATK36_1976	umbB	umbB	31..75:umbB
794777..796243	+	488	PFG46970.1	ATK36_1977	umbA	SP+Trypsin+Tachylectin	1..38:SP,39..213:Trypsin,258..476:Tachylectin
Amycolatopsis tolypomycina Genome accession no NZ_FNSO01000000
832972..833676	-	234	WP_244170166.1	BLW76_RS14600	umbA	SP+Trypsin	1..22:SP,36..228:Trypsin
833818..835692	-	624	WP_091307306.1	BLW76_RS14605	umbA	SP+Trypsin+UAL-Beta-prop-1	1..29:SP,41..219:Trypsin,312..578:UAL-Beta-prop-1
835713..837254	-	513	WP_091307310.1	BLW76_RS14610	umbA	SP+Trypsin+Tachylectin	1..26:SP,29..233:Trypsin,255..499:Tachylectin
837316..839307	-	663	WP_091307313.1	BLW76_RS14615	umbA	SP+Trypsin+UAL-Beta-prop-1+P:FG-GAP_3	1..25:SP,27..232:Trypsin,329..626:UAL-Beta-prop-1,609..656:P:FG-GAP_3
839347..839847	-	166	WP_091307315.1	BLW76_RS14620	umbB	SP+umbB	1..34:SP,52..165:umbB
840185..843724	+	1179	WP_143060629.1	BLW76_RS14625	umbC	SP+ALF_repeat+ALF+ALF_repeat+ALF+ALF+ALF_repeat+ALF_repeat+ALF_repeat+ALF_CC_1+Ntox17	1..35:SP,45..83:ALF_repeat,92..132:ALF,138..177:ALF_repeat,184..224:ALF,602..639:ALF,644..685:ALF_repeat,691..732:ALF_repeat,737..778:ALF_repeat,775..935:ALF_CC_1,1100..1179:Ntox17
843721..844473	+	250	WP_143060630.1	BLW76_RS14630	umbD	Imm81+Imm81	1..127:Imm81,145..229:Imm81
670233..672038	-	601	WP_167384599.1	BLW76_RS13820	umbA	SP+Trypsin	1..20:SP,27..233:Trypsin
Amycolatopsis vancoresmycina Genome accession no NZ_JNYY01000000
562011..562817	-	268	WP_155848949.1	OO60_RS22360	umbD	Imm81+Imm81	1..133:Imm81,147..266:Imm81
562814..566353	-	1179	WP_081911242.1	OO60_RS22365	umbC	SP+ALF_repeat+ALF_repeat+ALF_repeat+ALF_repeat+ALF_CC_1+ALF+ALF_repeat+ALF_repeat+ALF_repeat+ALF_CC_1+Ntox17	1..35:SP,45..82:ALF_repeat,91..129:ALF_repeat,138..176:ALF_repeat,183..224:ALF_repeat,221..372:ALF_CC_1,599..639:ALF,644..685:ALF_repeat,691..732:ALF_repeat,737..778:ALF_repeat,775..935:ALF_CC_1,1100..1179:Ntox17
566678..567175	+	165	WP_003082846.1	OO60_RS22370	umbB	SP+umbB	1..37:SP,52..164:umbB
567253..569142	+	629	WP_033261986.1	OO60_RS22375	umbA	SP+Trypsin+UAL-Beta-prop-1	1..39:SP,36..223:Trypsin,314..595:UAL-Beta-prop-1
569294..569992	+	232	WP_205624087.1	OO60_RS22380	umbA	SP+Trypsin	1..20:SP,34..226:Trypsin
Amycolatopsis vancoresmycina DSM 44592 Genome accession no AOUO01000000
1..1268	-	423	EOD67335.1	H480_16970	umbA	SP+Trypsin+UAL-Beta-prop-1	1..27:SP,28..215:Trypsin,263..423:UAL-Beta-prop-1
1370..1867	-	165	EOD67336.1	H480_16975	umbB	SP+umbB	1..37:SP,52..164:umbB
2234..3097	+	288	EOD67337.1	H480_16980	umbC	SP+ALF_repeat+ALF_repeat+ALF_repeat+ALF_repeat	1..21:SP,31..68:ALF_repeat,77..115:ALF_repeat,124..162:ALF_repeat,169..210:ALF_repeat
Amycolatopsis vastitatis Genome accession no NMUL01000000
2959..3369	-	136	OXM60335.1	CF165_42710	umbD	Imm132	1..135:Imm132
3385..7491	-	1368	OXM60336.1	CF165_42715	umbC	ALF_repeat+ALF+ALF+ALF_repeat+ALF+ALF_repeat+ALF+ALF+ALF_CC_1+PT-HINT+Tox-REase-14	70..111:ALF_repeat,117..157:ALF,163..203:ALF,208..247:ALF_repeat,624..662:ALF,669..710:ALF_repeat,717..757:ALF,763..802:ALF,801..961:ALF_CC_1,1123..1249:PT-HINT,1307..1356:Tox-REase-14
7761..8267	+	168	OXM60337.1	CF165_42720	umbB	SP+umbB	1..32:SP,49..167:umbB
8400..10406	+	668	OXM60338.1	CF165_42725	umbA	SP+Trypsin+UAL-Beta-prop-1+P:FG-GAP_3	1..39:SP,30..236:Trypsin,335..631:UAL-Beta-prop-1,614..663:P:FG-GAP_3
10463..11995	+	510	OXM60339.1	CF165_42730	umbA	SP+Trypsin+Tachylectin	1..24:SP,27..230:Trypsin,252..495:Tachylectin
12164..12841	+	225	OXM60340.1	CF165_42735	umbA	SP+Trypsin	1..18:SP,27..219:Trypsin
35259..36707	+	482	OXM67225.1	CF165_17450	umbA	Trypsin+Ricin_B_lectin+Ricin_B_lectin	42..242:Trypsin,262..356:Ricin_B_lectin,321..437:Ricin_B_lectin
40966..42618	-	550	OXM63298.1	CF165_30845	umbA	SP+Trypsin+Ricin_B_lectin+Ricin_B_lectin	1..47:SP,48..234:Trypsin,265..398:Ricin_B_lectin,360..493:Ricin_B_lectin
21002..22282	+	427	OXM60441.1	CF165_42680	umbA	SP+Trypsin+FG-GAP_3	1..31:SP,38..236:Trypsin,329..391:FG-GAP_3
29368..30531	+	387	OXM61783.1	CF165_37315	umbA	SP+Trypsin+UAL-Ricin-1	1..28:SP,29..218:Trypsin,270..385:UAL-Ricin-1
Antribacter gilvus Genome accession no NZ_QXTH01000000
856..1728	+	290	WP_125778321.1	D1350_RS22610	umbC	SP+P:ALF+ALF+ALF_repeat+Gram_pos_anchor	1..24:SP,55..89:P:ALF,95..137:ALF,154..187:ALF_repeat,255..288:Gram_pos_anchor
1877..3061	+	394	WP_125778322.1	D1350_RS22615		AI-2E_transport	58..376:AI-2E_transport
3112..3993	-	293	WP_164545284.1	D1350_RS22620	umbA	SP+Trypsin	1..24:SP,27..276:Trypsin
Arthrobacter alpinus Genome accession no NZ_FNTV01000000
141839..142225	-	128	WP_074713573.1	BLV41_RS20155	umbD	Imm108_N	4..111:Imm108_N
142336..143508	-	390	WP_074713574.1	BLV41_RS20160	umbD	Imm108_N+Imm108_C	1..123:Imm108_N,135..367:Imm108_C
143539..147438	-	1299	WP_074713575.1	BLV41_RS22205	umbC	SP+ALF_repeat+ALF+ALF+ALF+ALF+ALF_repeat+ALF+ALF+ALF_CC_1+Tox-REase-7	1..39:SP,60..97:ALF_repeat,114..145:ALF,152..192:ALF,201..239:ALF,614..654:ALF,677..697:ALF_repeat,706..747:ALF,753..793:ALF,790..951:ALF_CC_1,1175..1279:Tox-REase-7
147745..148254	+	169	WP_139244515.1	BLV41_RS21815	umbB	SP+umbB	1..30:SP,59..169:umbB
148327..150801	+	824	WP_074713577.1	BLV41_RS20175	umbA	SP+Trypsin+UAL-Ricin-2+Glyco_hydro_25+SLH.1	1..20:SP,40..244:Trypsin,264..387:UAL-Ricin-2,427..608:Glyco_hydro_25,647..817:SLH.1
Catellatospora sichuanensis Genome accession no NZ_VIQO01000000
135156..135407	-	83	WP_222106340.1	FLL47_RS35140	umbD	Imm140	1..76:Imm140
135423..139634	-	1403	WP_186316087.1	FLL47_RS35145	umbC	SP+ALF+ALF+ALF+ALF+P:ALF+ALF_repeat+ALF+ALF_repeat+ALF_CC_1+TM+TM+PT-HINT+Tox-ColD	1..22:SP,32..71:ALF,77..119:ALF,127..167:ALF,174..213:ALF,590..630:P:ALF,635..675:ALF_repeat,682..727:ALF,733..775:ALF_repeat,772..930:ALF_CC_1,1032..1061:TM,1082..1102:TM,1158..1286:PT-HINT,1315..1402:Tox-ColD
140119..142566	+	815	WP_186316088.1	FLL47_RS35150	umbAB	umbB+Trypsin+CBM_4_9	23..152:umbB,170..353:Trypsin,656..788:CBM_4_9
143215..146172	-	985	WP_186316089.1	FLL47_RS35155	umbAB	SP+umbB+Trypsin	1..29:SP,44..173:umbB,191..367:Trypsin
146447..147115	+	222	WP_246159068.1	FLL47_RS35160		OLD-like_TOPRIM	38..85:OLD-like_TOPRIM
148939..151518	-	859	WP_246159069.1	FLL47_RS35170	umbAB	SP+umbB+Trypsin+Laminin_G_3+UAL-Beta-prop-1	1..24:SP,41..171:umbB,189..345:Trypsin,433..593:Laminin_G_3,600..859:UAL-Beta-prop-1
1..3340	+	1112	WP_144127532.1	FLL47_RS38055	umbC	ALF_repeat+ALF+ALF+ALF_CC_1+HINT.1+EndoU_bacteria	309..349:ALF_repeat,356..401:ALF,407..447:ALF,444..601:ALF_CC_1,820..958:HINT.1,979..1109:EndoU_bacteria
3337..3681	+	114	WP_144127533.1	FLL47_RS38060	umbD	Imm_unclassified+TM	1..10:Imm_unclassified,29..47:TM
3759..4097	-	112	WP_144127534.1	FLL47_RS38065
4390..7287	+	965	WP_186316154.1	FLL47_RS38070	umbAB	SP+umbB+Trypsin+Laminin_G_3	1..12:SP,27..156:umbB,175..323:Trypsin,418..572:Laminin_G_3
8951..11371	-	806	WP_144127657.1	FLL47_RS38685	umbAB	SP+umbB+Trypsin+UAL-Bulb-1+B-lectin.1+UAL-Bulb-1	1..30:SP,44..173:umbB,191..374:Trypsin,413..578:UAL-Bulb-1,560..668:B-lectin.1,673..795:UAL-Bulb-1
12036..16415	+	1459	WP_144127658.1	FLL47_RS38690	umbC	SP+ALF_repeat+ALF+ALF+ALF+ALF_CC_1+ALF+ALF_repeat+ALF+ALF_repeat+ALF_CC_1+TM+TM+HINT.2+Ntox27	1..47:SP,54..95:ALF_repeat,101..145:ALF,151..191:ALF,198..239:ALF,243..376:ALF_CC_1,615..654:ALF,659..699:ALF_repeat,706..751:ALF,756..799:ALF_repeat,796..956:ALF_CC_1,1057..1085:TM,1106..1126:TM,1191..1316:HINT.2,1318..1445:Ntox27
16427..17098	+	223	WP_144127659.1	FLL47_RS38695	umbD	Imm87	7..218:Imm87
86732..89617	+	961	WP_186316107.1	FLL47_RS35530	umbAB	umbB+Trypsin+Laminin_G_3	26..155:umbB,168..332:Trypsin,415..570:Laminin_G_3
91084..93726	+	880	WP_246159094.1	FLL47_RS35535	umbC	ALF+ALF_repeat+ALF+ALF+ALF_CC_1+Ntox27	140..179:ALF,184..224:ALF_repeat,231..276:ALF,282..320:ALF,319..480:ALF_CC_1,729..867:Ntox27
93716..94099	+	127	WP_144127047.1	FLL47_RS35540	umbD	Imm109	5..108:Imm109
159880..162063	-	727	WP_144118414.1	FLL47_RS00645	umbA	SP+Trypsin+UAL-Beta-prop-1	1..30:SP,183..375:Trypsin,396..704:UAL-Beta-prop-1
167477..169315	+	612	WP_144118422.1	FLL47_RS00690	umbA	SP+Trypsin+RicinB_lectin_2+RicinB_lectin_2+RicinB_lectin_2	1..30:SP,182..374:Trypsin,393..452:RicinB_lectin_2,467..517:RicinB_lectin_2,512..592:RicinB_lectin_2
Catenuloplanes japonicus Genome accession no NZ_JNXY01000000
33501..34151	+	216	WP_033338689.1	OP04_RS06815	umbD	Imm33	137..212:Imm33
34232..34936	+	234	WP_033338690.1	OP04_RS06820	umbC	SP+ALF+Gram_pos_anchor	1..26:SP,113..154:ALF,194..229:Gram_pos_anchor
35010..35540	+	176	WP_033338691.1	OP04_RS06825		DUF1877	1..173:DUF1877
35453..35878	+	141	WP_157239399.1	OP04_RS53040
35999..36229	+	76	WP_157239401.1	OP04_RS53045
36362..36940	-	192	WP_051797216.1	OP04_RS49260		TM	71..92:TM
36964..37779	-	271	WP_085066282.1	OP04_RS06835	umbA	TM+CR-Trypsin3	17..35:TM,119..267:CR-Trypsin3
Cellulomonas algicola Genome accession no NZ_BHYL01000000
1..2310	+	769	WP_200829696.1	CTKZ_RS10050	umbC	ALF+ALF_repeat+ALF_repeat+ALF+ALF_CC_1	131..171:ALF,176..216:ALF_repeat,223..265:ALF_repeat,271..311:ALF,308..468:ALF_CC_1
2314..2718	+	134	WP_124342825.1	CTKZ_RS10055	umbD	Imm_unclassified	1..10:Imm_unclassified
2797..3312	+	171	WP_124342826.1	CTKZ_RS10060	umbB	SP+umbB	1..27:SP,45..168:umbB
3309..4832	+	507	WP_160142873.1	CTKZ_RS10065	umbA	SP+Trypsin	1..34:SP,45..222:Trypsin
4829..6316	+	495	WP_235843429.1	CTKZ_RS22455	umbA	SP+Trypsin+UAL-Beta-prop-1	1..35:SP,38..225:Trypsin,258..493:UAL-Beta-prop-1
Cellulomonas aurantiaca Genome accession no NZ_JAHKSJ010000000
1..2692	+	896	WP_218053035.1	KOV94_RS20340	umbC	ALF+ALF_repeat+ALF_repeat+ALF+ALF_CC_1	258..298:ALF,303..343:ALF_repeat,350..392:ALF_repeat,398..438:ALF,435..595:ALF_CC_1
2696..3100	+	134	WP_218053036.1	KOV94_RS20345	umbD	Imm_unclassified	1..10:Imm_unclassified
3179..3694	+	171	WP_124342826.1	KOV94_RS20350	umbB	SP+umbB	1..27:SP,45..168:umbB
3718..5214	+	498	WP_225917083.1	KOV94_RS20355	umbA	SP+Trypsin	1..25:SP,36..213:Trypsin
5226..6698	+	490	WP_225917084.1	KOV94_RS20875	umbA	SP+Trypsin+UAL-Beta-prop-1	1..30:SP,33..220:Trypsin,253..488:UAL-Beta-prop-1
3691..5214	+	507	WP_218053037.1	KOV94_RS20355	umbA	SP+Trypsin	1..34:SP,45..222:Trypsin
5211..6698	+	495	WP_308160694.1	KOV94_RS20875	umbA	SP+Trypsin+UAL-Beta-prop-1	1..35:SP,38..225:Trypsin,258..493:UAL-Beta-prop-1
Cellulomonas cellasea Genome accession no BJLR01000000
239578..243624	+	1348	GEA87706.1	CCE01nite_16550	umbC	SP+ALF+ALF+ALF+ALF_repeat+ALF+ALF_repeat+ALF_repeat+ALF+ALF_CC_1+TM+ywqj-deaminase	1..28:SP,44..81:ALF,91..127:ALF,133..171:ALF,192..230:ALF_repeat,616..656:ALF,661..702:ALF_repeat,708..750:ALF_repeat,756..796:ALF,793..953:ALF_CC_1,1087..1108:TM,1252..1346:ywqj-deaminase
243627..244058	+	143	GEA87707.1	CCE01nite_16560	umbD	Imm-SUKH_SUKH3	4..128:Imm-SUKH_SUKH3
244237..244776	+	179	GEA87708.1	CCE01nite_16570	umbB	SP+umbB	1..29:SP,48..171:umbB
244848..246374	+	508	GEA87709.1	CCE01nite_16580	umbA	Trypsin	16..204:Trypsin
246571..248244	+	557	GEA87710.1	CCE01nite_16590	umbA	SP+Trypsin	1..39:SP,40..242:Trypsin
248407..249681	+	424	GEA87711.1	CCE01nite_16600	umbA	SP+Trypsin+UAL-Beta-prop-1	1..21:SP,35..236:Trypsin,275..424:UAL-Beta-prop-1
249795..251312	+	505	GEA87712.1	CCE01nite_16610	umbA	SP+Trypsin	1..39:SP,29..241:Trypsin
Cellulomonas cellasea DSM 20118 Genome accession no AXNT01000000
1..868	-	289	KGM02431.1	Q760_13380	umbA	SP+Trypsin	1..39:SP,40..242:Trypsin
1065..2630	-	521	KGM02416.1	Q760_13385	umbA	SP+Trypsin	1..33:SP,29..217:Trypsin
2663..3079	-	138	KGM02417.1	Q760_13390	umbB	umbB	7..130:umbB
3381..3818	-	145	KGM02432.1	Q760_13395	umbD	Imm-SUKH_SUKH3	6..130:Imm-SUKH_SUKH3
3815..7864	-	1349	KGM02433.1	Q760_13400	umbC	SP+ALF+ALF+ALF+ALF_repeat+ALF+ALF_repeat+ALF_repeat+ALF+ALF_CC_1+TM+ywqj-deaminase	1..29:SP,45..82:ALF,92..128:ALF,134..172:ALF,193..231:ALF_repeat,617..657:ALF,662..703:ALF_repeat,709..751:ALF_repeat,757..797:ALF,794..954:ALF_CC_1,1088..1109:TM,1253..1347:ywqj-deaminase
1706..3223	+	505	KGM01189.1	Q760_03045	umbA	SP+Trypsin	1..39:SP,29..241:Trypsin
183..1592	+	469	KGM01188.1	Q760_03040	umbA	SP+Trypsin+UAL-Beta-prop-1	1..21:SP,35..236:Trypsin,253..468:UAL-Beta-prop-1
Cellulomonas flavigena DSM 20109 Genome accession no CP001964
1399119..1402862	+	1247	ADG74153.1	Cfla_1253	umbC	SP+ALF_repeat+ALF+ALF+ALF_repeat+ALF+ALF_repeat+ALF_repeat+ALF+ALF_CC_1+Ntox44	1..30:SP,41..82:ALF_repeat,88..128:ALF,136..174:ALF,192..224:ALF_repeat,609..649:ALF,654..694:ALF_repeat,703..743:ALF_repeat,751..789:ALF,786..946:ALF_CC_1,1124..1217:Ntox44
1402898..1403284	+	128	ADG74154.1	Cfla_1254	umbD	Imm117	4..126:Imm117
1403359..1403901	+	180	ADG74155.1	Cfla_1255	umbB	SP+umbB	1..27:SP,45..173:umbB
1403993..1404262	+	89	ADG74156.1	Cfla_1256
1404363..1405949	+	528	ADG74157.1	Cfla_1257	umbA	SP+Trypsin	1..30:SP,62..254:Trypsin
1406015..1407094	+	359	ADG74158.1	Cfla_1258	umbA	SP+Trypsin	1..34:SP,62..257:Trypsin
1407466..1408899	+	477	ADG74160.1	Cfla_1260	umbA	SP+Trypsin+DUF4214+DUF4214	1..36:SP,68..257:Trypsin,272..316:DUF4214,360..423:DUF4214
1409078..1410568	+	496	ADG74161.1	Cfla_1261	umbA	SP+Trypsin+ADA-DBD.3	1..28:SP,60..222:Trypsin,269..323:ADA-DBD.3
Cellulomonas flavigena DSM 20109 Genome accession no NC_014151
1399143..1402862	+	1239	WP_187291335.1	CFLA_RS06315	umbC	SP+ALF_repeat+ALF+ALF+ALF_repeat+ALF+ALF_repeat+ALF_repeat+ALF+ALF_CC_1+Ntox44.1	1..22:SP,33..74:ALF_repeat,80..120:ALF,128..166:ALF,184..216:ALF_repeat,601..641:ALF,646..686:ALF_repeat,695..735:ALF_repeat,743..781:ALF,778..938:ALF_CC_1,1111..1209:Ntox44.1
1402925..1403284	+	119	WP_245530310.1	CFLA_RS06320	umbD	Imm117	1..117:Imm117
1403413..1403901	+	162	WP_052302691.1	CFLA_RS18940	umbB	umbB	27..155:umbB
1403993..1404262	+	89	WP_013116490.1	CFLA_RS06330
1404363..1405949	+	528	WP_013116491.1	CFLA_RS18945	umbA	SP+Trypsin	1..30:SP,62..254:Trypsin
1406015..1407094	+	359	WP_013116492.1	CFLA_RS06345	umbA	SP+Trypsin	1..34:SP,62..257:Trypsin
1407466..1408899	+	477	WP_013116494.1	CFLA_RS18950	umbA	SP+Trypsin+DUF4214+DUF4214	1..36:SP,68..257:Trypsin,272..316:DUF4214,360..423:DUF4214
1409078..1410568	+	496	WP_013116495.1	CFLA_RS18955	umbA	SP+Trypsin+ADA-DBD.3	1..28:SP,60..222:Trypsin,269..323:ADA-DBD.3
Cellulomonas septica Genome accession no NZ_JAAXOY010000000
1590..2111	-	173	WP_168678904.1	HGA02_RS10160	umbB	SP+umbB	1..28:SP,48..170:umbB
2289..2720	-	143	WP_168678905.1	HGA02_RS10165	umbD	sPC4L-Imm2	5..123:sPC4L-Imm2
2717..4981	-	754	WP_210728410.1	HGA02_RS10170	umbC	ALF+ALF_repeat+ALF_repeat+ALF+ALF_CC_1+Ntox41.1	117..155:ALF,162..202:ALF_repeat,209..251:ALF_repeat,257..297:ALF,294..453:ALF_CC_1,660..749:Ntox41.1
1..1544	+	513	WP_168680363.1	HGA02_RS17025	umbA	SP+Trypsin	1..25:SP,20..226:Trypsin
1673..2246	+	191	WP_246247989.1	HGA02_RS21190	umbC	ALF+ALF	109..146:ALF,155..190:ALF
2410..3828	+	472	WP_281357118.1	HGA02_RS06560	umbA	Trypsin+UAL-Beta-prop-1	24..202:Trypsin,235..470:UAL-Beta-prop-1
85..1539	-	484	WP_281357146.1	HGA02_RS10155	umbA	SP+Trypsin	1..22:SP,22..222:Trypsin
Cellulomonas sp. H30R-01 Genome accession no NZ_CP048210
662137..662460	+	107	WP_162351436.1	GXP71_RS02955	umbD	Imm103_N	12..106:Imm103_N
662501..663562	-	353	WP_162351437.1	GXP71_RS02960		ATP-LIGASE.1	3..335:ATP-LIGASE.1
663974..667669	+	1231	WP_162351438.1	GXP71_RS02965	umbC	SP+ALF+ALF+ALF+ALF+ALF+ALF_repeat+ALF_repeat+ALF+ALF_CC_1	1..16:SP,29..63:ALF,75..112:ALF,118..155:ALF,167..208:ALF,593..633:ALF,638..678:ALF_repeat,685..727:ALF_repeat,733..773:ALF,770..930:ALF_CC_1
667673..668077	+	134	WP_124342825.1	GXP71_RS02970	umbD	Imm_unclassified	1..10:Imm_unclassified
668156..668671	+	171	WP_124342826.1	GXP71_RS02975	umbB	SP+umbB	1..27:SP,45..168:umbB
668725..670191	+	488	WP_162351439.1	GXP71_RS02980	umbA	SP+Trypsin	1..26:SP,27..203:Trypsin
670188..671675	+	495	WP_238402582.1	GXP71_RS20230	umbA	SP+Trypsin+UAL-Beta-prop-1	1..35:SP,38..225:Trypsin,258..493:UAL-Beta-prop-1
Cellulomonas sp. NS3 Genome accession no NZ_CP103289
1632648..1634150	-	500	WP_258726480.1	NXY84_RS07505	umbA	SP+Trypsin+UAL-Beta-prop-1	1..37:SP,47..250:Trypsin,267..498:UAL-Beta-prop-1
1634147..1634662	-	171	WP_258726481.1	NXY84_RS07510	umbB	SP+umbB	1..29:SP,48..168:umbB
1634920..1639062	-	1380	WP_258726482.1	NXY84_RS07515	umbC	SP+ALF+ALF_repeat+ALF+ALF_repeat+ALF+ALF_repeat+ALF_repeat+ALF+ALF_CC_1+HINT.2+Ntox24.2	1..29:SP,39..79:ALF,89..120:ALF_repeat,131..168:ALF,189..221:ALF_repeat,606..646:ALF,651..691:ALF_repeat,698..740:ALF_repeat,746..786:ALF,783..943:ALF_CC_1,1142..1272:HINT.2,1289..1375:Ntox24.2
4373514..4374878	-	454	WP_258724740.1	NXY84_RS19800	umbA	SP+Trypsin	1..39:SP,42..242:Trypsin
4375071..4376567	-	498	WP_258724741.1	NXY84_RS19805	umbA	Trypsin	13..190:Trypsin
4376678..4377097	-	139	WP_258724742.1	NXY84_RS19810	umbB	umbB	12..136:umbB
4377284..4377832	-	182	WP_258724743.1	NXY84_RS19815	umbB	SP+umbB	1..34:SP,53..179:umbB
4377933..4378436	-	167	WP_258724744.1	NXY84_RS19820	umbD	sPC4L-Imm1	8..135:sPC4L-Imm1
4378433..4382593	-	1386	WP_258724745.1	NXY84_RS19825	umbC	SP+ALF+ALF+ALF+ALF_repeat+ALF+ALF_repeat+ALF_repeat+ALF+ALF_CC_1+HINT.2+S8-BECR1	1..32:SP,46..83:ALF,92..129:ALF,135..175:ALF,192..225:ALF_repeat,610..647:ALF,655..695:ALF_repeat,702..744:ALF_repeat,751..790:ALF,787..948:ALF_CC_1,1142..1272:HINT.2,1282..1381:S8-BECR1
4371938..4373368	-	476	WP_258724739.1	NXY84_RS19795	umbA	SP+Trypsin+UAL-Beta-prop-1	1..40:SP,31..243:Trypsin,256..468:UAL-Beta-prop-1
4370295..4371809	-	504	WP_258724738.1	NXY84_RS19790	umbA	SP+Trypsin	1..38:SP,27..240:Trypsin
Cellulomonas sp. zg-ZUI157 Genome accession no NZ_CP076023
1365104..1369264	+	1386	WP_208197452.1	KKR89_RS06150	umbC	SP+ALF_repeat+ALF+ALF+ALF_repeat+ALF+ALF_repeat+ALF_repeat+ALF+ALF_CC_1+HINT.2+Ntox24.2	1..28:SP,39..80:ALF_repeat,87..126:ALF,134..172:ALF,204..228:ALF_repeat,613..651:ALF,658..698:ALF_repeat,705..747:ALF_repeat,754..793:ALF,790..950:ALF_CC_1,1150..1279:HINT.2,1312..1382:Ntox24.2
1369261..1369725	+	154	WP_208197453.1	KKR89_RS06155	umbD	Imm_unclassified	1..10:Imm_unclassified
1369773..1370294	+	173	WP_208197454.1	KKR89_RS06160	umbB	SP+umbB	1..31:SP,44..170:umbB
1370385..1372001	+	538	WP_208197455.1	KKR89_RS06165	umbA	SP+Trypsin	1..37:SP,58..250:Trypsin
1372111..1373628	+	505	WP_208197456.1	KKR89_RS06170	umbA	SP+Trypsin	1..24:SP,56..246:Trypsin
1373910..1375208	+	432	WP_208197457.1	KKR89_RS06175	umbA	Trypsin+DUF4214+DUF4214+DUF4214	22..213:Trypsin,227..278:DUF4214,276..322:DUF4214,314..379:DUF4214
Cellulomonas sp. zg-ZUI157 Genome accession no NZ_JAGFBO010000000
166892..171037	+	1381	WP_243883289.1	J4036_RS13685	umbC	SP+ALF_repeat+ALF+ALF+ALF_repeat+ALF+ALF_repeat+ALF_repeat+ALF+ALF_CC_1+HINT.2+Ntox24.2	1..23:SP,34..75:ALF_repeat,82..121:ALF,129..167:ALF,199..223:ALF_repeat,608..646:ALF,653..693:ALF_repeat,700..742:ALF_repeat,749..788:ALF,785..945:ALF_CC_1,1145..1274:HINT.2,1307..1377:Ntox24.2
171034..171498	+	154	WP_208197453.1	J4036_RS13690	umbD	Imm_unclassified	1..10:Imm_unclassified
171546..172067	+	173	WP_208197454.1	J4036_RS13695	umbB	SP+umbB	1..31:SP,44..170:umbB
172158..173774	+	538	WP_208197455.1	J4036_RS13700	umbA	SP+Trypsin	1..37:SP,58..250:Trypsin
173884..175401	+	505	WP_208197456.1	J4036_RS13705	umbA	SP+Trypsin	1..24:SP,56..246:Trypsin
175563..176981	+	472	WP_243883233.1	J4036_RS13710	umbA	SP+Trypsin+DUF4214+DUF4214+DUF4214	1..28:SP,62..253:Trypsin,267..318:DUF4214,316..362:DUF4214,354..419:DUF4214
Corynebacterium accolens Genome accession no NZ_CP046605
137549..138442	+	297	WP_081445466.1	CACC_RS00650	umbB	SP+umbB+AbfB	1..28:SP,25..134:umbB,178..269:AbfB
138554..142405	+	1283	WP_035108241.1	CACC_RS00655	umbC	SP+ALF+ALF.1+ALF+P:ALF+ALF+ALF_CC_1+Tox-SHH.3	1..37:SP,103..144:ALF,198..238:ALF.1,626..663:ALF,725..751:P:ALF,766..798:ALF,804..962:ALF_CC_1,1134..1249:Tox-SHH.3
142494..142895	+	133	WP_249852948.1	CACC_RS00660	umbD	Imm84	1..132:Imm84
Corynebacterium accolens Genome accession no NZ_JAHWRA010000000
1..3939	-	1313	WP_237800016.1	MD972_RS11010	umbC	SP+ALF+P:ALF+ALF.1+P:ALF+ALF+ALF_CC_1+Tox-REase-17	1..37:SP,115..144:ALF,159..192:P:ALF,198..238:ALF.1,709..742:P:ALF,755..788:ALF,794..951:ALF_CC_1,1205..1309:Tox-REase-17
4057..4986	-	309	WP_237800017.1	MD972_RS11015	umbB	SP+umbB+AbfB	1..40:SP,38..146:umbB,190..278:AbfB
Corynebacterium accolens Genome accession no NZ_JALXXF010000000
17153..17698	-	181	WP_232218859.1	M3G44_RS08530	umbD	Imm84	28..177:Imm84
17723..18124	-	133	WP_023016525.1	M3G44_RS08535	umbD	Imm84	1..132:Imm84
18214..22065	-	1283	WP_259817851.1	M3G44_RS08540	umbC	SP+ALF+P:ALF+ALF.1+ALF+P:ALF+ALF+ALF_CC_1+Tox-SHH.3	1..37:SP,115..144:ALF,161..192:P:ALF,198..238:ALF.1,626..663:ALF,725..751:P:ALF,766..798:ALF,804..962:ALF_CC_1,1134..1249:Tox-SHH.3
22183..23076	-	297	WP_126318002.1	M3G44_RS08545	umbB	SP+umbB+AbfB	1..28:SP,26..134:umbB,178..267:AbfB
Corynebacterium accolens ATCC 49726 Genome accession no NZ_AEED01000000
207090..207983	+	297	WP_005280670.1	HMPREF0277_RS11520	umbB	SP+umbB+AbfB	1..28:SP,25..134:umbB,178..268:AbfB
208101..211952	+	1283	WP_005280672.1	HMPREF0277_RS00995	umbC	SP+ALF+ALF.1+ALF+P:ALF+ALF+ALF_CC_1+Tox-SHH.3	1..37:SP,115..144:ALF,198..238:ALF.1,626..663:ALF,725..751:P:ALF,766..798:ALF,804..962:ALF_CC_1,1134..1249:Tox-SHH.3
Corynebacterium anserum Genome accession no CP046883
1993114..1994142	-	342	QNH96665.1	GP473_08390	umbD	Imm-SUKH_SMI1	11..156:Imm-SUKH_SMI1
1994161..1997946	-	1261	QNH96666.1	GP473_08395	umbC	TM+ALF+ALF+ALF.1+ALF+ALF_CC_1+Tox-WHH	22..40:TM,113..152:ALF,160..202:ALF,208..250:ALF.1,766..798:ALF,803..962:ALF_CC_1,1164..1258:Tox-WHH
1998012..1998905	-	297	QNH96667.1	GP473_08400	umbB	SP+umbB+AbfB	1..26:SP,24..134:umbB,163..250:AbfB
Corynebacterium anserum Genome accession no NZ_WWCA01000000
1032548..1033576	-	342	WP_185770421.1	GSS87_RS08040	umbD	Imm-SUKH_SMI1	11..156:Imm-SUKH_SMI1
1033595..1034728	-	377	WP_185770422.1	GSS87_RS08045		ALF_CC_1+PT-TG+Tox-WHH	3..78:ALF_CC_1,116..173:PT-TG,280..374:Tox-WHH
1034783..1037071	-	762	WP_260620134.1	GSS87_RS08050	umbC	ALF+ALF+ALF+ALF+ALF_CC_1	10..49:ALF,57..99:ALF,105..146:ALF,663..695:ALF,700..760:ALF_CC_1
1037446..1038339	-	297	WP_185770424.1	GSS87_RS08055	umbB	SP+umbB+AbfB	1..26:SP,24..134:umbB,163..250:AbfB
Corynebacterium aurimucosum Genome accession no NZ_JUOH01000000
471..935	-	154	WP_049377192.1	ADI99_RS11120	umbD	Imm84	1..150:Imm84
1041..1442	-	133	WP_049377191.1	ADI99_RS11125	umbD	Imm84	1..132:Imm84
1531..5382	-	1283	WP_049377190.1	ADI99_RS11130	umbC	SP+ALF+ALF.1+ALF+P:ALF+ALF+ALF_CC_1+Tox-SHH.3	1..37:SP,103..144:ALF,198..238:ALF.1,626..663:ALF,725..751:P:ALF,766..798:ALF,804..962:ALF_CC_1,1134..1249:Tox-SHH.3
5494..6387	-	297	WP_080970364.1	ADI99_RS11980	umbB	SP+umbB+AbfB	1..28:SP,25..134:umbB,178..272:AbfB
Corynebacterium aurimucosum Genome accession no NZ_VKDK01000000
9075..9818	-	247	WP_144014125.1	FNY97_RS13135	umbD	Imm_unclassified	1..10:Imm_unclassified
9848..13969	-	1373	WP_144014126.1	FNY97_RS13140	umbC	SP+ALF+ALF_CC_1+ALF_CC_1+Tox-REase-17	1..42:SP,54..91:ALF,246..397:ALF_CC_1,808..964:ALF_CC_1,1229..1346:Tox-REase-17
13966..14823	-	285	WP_144014127.1	FNY97_RS13145	umbB	SP+umbB+AbfB	1..27:SP,42..122:umbB,161..210:AbfB
Corynebacterium auriscanis Genome accession no NZ_JRVJ01000000
30090..30983	+	297	WP_052095010.1	MA47_RS05755	umbB	SP+umbB+AbfB	1..29:SP,28..135:umbB,162..227:AbfB
31063..32922	+	619	WP_235700725.1	MA47_RS13325	umbC	TM+ALF+ALF+ALF	21..43:TM,116..157:ALF,173..205:ALF,211..252:ALF
32892..34853	+	653	WP_235700726.1	MA47_RS13330	umbC	P:ALF+ALF+ALF_CC_1+PT-TG+Tox-WHH	115..147:P:ALF,159..190:ALF,196..355:ALF_CC_1,383..456:PT-TG,548..635:Tox-WHH
34867..35835	+	322	WP_035114271.1	MA47_RS05765	umbD	Imm-SUKH_SMI1	15..157:Imm-SUKH_SMI1
Corynebacterium bovis Genome accession no NZ_PQNI01000000
10945..11916	+	323	WP_125173103.1	CXF30_RS04105	umbB	SP+umbB+AbfB	1..57:SP,56..160:umbB,194..248:AbfB
13205..15205	+	666	WP_125173105.1	CXF30_RS04115	umbC	ALF.1+ALF+ALF_CC_1+Tox-REase-17	36..63:ALF.1,76..112:ALF,111..272:ALF_CC_1,527..633:Tox-REase-17
15318..16109	+	263	WP_125173106.1	CXF30_RS04120	umbD	Imm92	2..230:Imm92
Corynebacterium bovis Genome accession no NZ_PQNK01000000
68442..69413	+	323	WP_125173103.1	CXF48_RS05470	umbB	SP+umbB+AbfB	1..57:SP,56..160:umbB,194..248:AbfB
71204..73465	+	753	WP_260433304.1	CXF48_RS11495	umbC	ALF+ALF_repeat+ALF.1+ALF+ALF_CC_1+Tox-REase-17	19..60:ALF,67..102:ALF_repeat,123..150:ALF.1,163..199:ALF,198..359:ALF_CC_1,614..720:Tox-REase-17
73578..74369	+	263	WP_125207124.1	CXF48_RS05480	umbD	Imm92	2..230:Imm92
Corynebacterium cyclohexanicum Genome accession no NZ_AP024525
4171945..4172637	-	230	WP_229230741.1	SCMU_RS19575	umbD	Imm108_C+Imm108_C	2..75:Imm108_C,80..197:Imm108_C
4173115..4174302	-	395	WP_229230742.1	SCMU_RS19580	umbD	Imm108_N+Imm108_C	24..112:Imm108_N,125..361:Imm108_C
4174390..4178229	-	1279	WP_229230743.1	SCMU_RS19585	umbC	SP+ALF+ALF+ALF+ALF+ALF+ALF_repeat+ALF+ALF+ALF_CC_1+Tox-REase-7	1..39:SP,60..92:ALF,107..148:ALF,154..194:ALF,201..242:ALF,617..657:ALF,680..702:ALF_repeat,709..748:ALF,756..796:ALF,795..954:ALF_CC_1,1158..1268:Tox-REase-7
4178474..4179043	+	189	WP_229230744.1	SCMU_RS19590	umbB	SP+umbB	1..25:SP,57..170:umbB
4179040..4180968	+	642	WP_229230745.1	SCMU_RS19595	umbA	SP+Trypsin+RicinB_lectin_2+UAL-Beta-prop-1	1..33:SP,40..247:Trypsin,291..359:RicinB_lectin_2,399..641:UAL-Beta-prop-1
Corynebacterium diphtheriae Genome accession no CADCZE010000000
39..446	-	135	CAB0513060.1	CIP102550_01413	umbD	Imm84	1..134:Imm84
543..4382	-	1279	CAB0513079.1	CIP102550_01414	umbC	SP+ALF+ALF.1+ALF+ALF+ALF_CC_1+Tox-SHH.3	1..31:SP,99..140:ALF,194..234:ALF.1,620..659:ALF,765..795:ALF,800..958:ALF_CC_1,1130..1245:Tox-SHH.3
4503..5396	-	297	CAB0513117.1	CIP102550_01415	umbB	SP+umbB+AbfB	1..28:SP,26..134:umbB,171..277:AbfB
Corynebacterium diphtheriae Genome accession no CADCZU010000000
164421..165356	-	311	CAB0514669.1	CIP103987_01496	umbD	Imm-SUKH_SMI1	13..157:Imm-SUKH_SMI1
165366..169130	-	1254	CAB0514687.1	CIP103987_01497	umbC	SP+P:ALF+ALF.1+ALF_repeat+ALF.1+ALF_CC_1+ALF+ALF+ALF_CC_1+Tox-WHH	1..31:SP,56..93:P:ALF,99..141:ALF.1,145..188:ALF_repeat,194..236:ALF.1,468..576:ALF_CC_1,715..742:ALF,757..793:ALF,792..952:ALF_CC_1,1151..1251:Tox-WHH
169144..170037	-	297	CAB0514700.1	CIP103987_01498	umbB	SP+umbB+AbfB	1..28:SP,26..134:umbB,170..278:AbfB
Corynebacterium diphtheriae Genome accession no CADDAB010000000
290692..291627	-	311	CAB0559477.1	CIP107526_01492	umbD	Imm-SUKH_SMI1	13..157:Imm-SUKH_SMI1
291637..293640	-	667	CAB0559508.1	CIP107526_01493	umbC	ALF+ALF+ALF_CC_1+PT-TG+Tox-WHH	128..155:ALF,170..206:ALF,205..365:ALF_CC_1,399..460:PT-TG,564..664:Tox-WHH
293637..295400	-	587	CAB0559513.1	CIP107526_01494	umbC	SP+P:ALF+ALF.1+ALF_repeat+ALF+ALF_CC_1	1..31:SP,56..93:P:ALF,99..141:ALF.1,145..188:ALF_repeat,194..235:ALF,468..571:ALF_CC_1
295414..296307	-	297	CAB0559588.1	CIP107526_01495	umbB	SP+umbB+AbfB	1..28:SP,26..134:umbB,170..278:AbfB
Corynebacterium diphtheriae Genome accession no CADDAY010000000
292902..293837	-	311	CAB0610492.1	CIP107536_01646	umbD	Imm-SUKH_SMI1	13..157:Imm-SUKH_SMI1
293847..297611	-	1254	CAB0610513.1	CIP107536_01647	umbC	SP+P:ALF+ALF.1+ALF_repeat+ALF.1+ALF_CC_1+ALF+ALF+ALF_CC_1+Tox-WHH	1..37:SP,56..93:P:ALF,99..141:ALF.1,145..188:ALF_repeat,194..236:ALF.1,468..577:ALF_CC_1,715..742:ALF,757..793:ALF,792..952:ALF_CC_1,1151..1251:Tox-WHH
297625..298518	-	297	CAB0610532.1	CIP107536_01648	umbB	SP+umbB+AbfB	1..28:SP,26..134:umbB,170..278:AbfB
Corynebacterium diphtheriae Genome accession no CADDCS010000000
292964..293899	-	311	CAB0701327.1	FRC0031_01510	umbD	Imm-SUKH_SMI1	13..157:Imm-SUKH_SMI1
293909..297673	-	1254	CAB0701338.1	FRC0031_01511	umbC	SP+P:ALF+ALF.1+ALF_repeat+ALF.1+ALF_CC_1+ALF+ALF+ALF_CC_1+Tox-WHH	1..37:SP,56..93:P:ALF,99..141:ALF.1,145..188:ALF_repeat,196..236:ALF.1,468..577:ALF_CC_1,715..742:ALF,757..793:ALF,792..952:ALF_CC_1,1151..1251:Tox-WHH
297687..298580	-	297	CAB0701352.1	FRC0031_01512	umbB	SP+umbB+AbfB	1..28:SP,26..134:umbB,170..278:AbfB
Corynebacterium diphtheriae Genome accession no CADDCX010000000
308961..309896	-	311	CAB0727783.1	FRC0089_01500	umbD	Imm-SUKH_SMI1	13..157:Imm-SUKH_SMI1
309906..310799	-	297	CAB0727789.1	FRC0089_01501		PT-TG+Tox-WHH	28..90:PT-TG,194..294:Tox-WHH
310984..313671	-	895	CAB0727795.1	FRC0089_01502	umbC	SP+P:ALF+ALF.1+ALF+ALF_CC_1+ALF+ALF+ALF_CC_1	1..37:SP,56..93:P:ALF,99..141:ALF.1,194..235:ALF,469..577:ALF_CC_1,715..742:ALF,757..793:ALF,792..846:ALF_CC_1
313685..314578	-	297	CAB0727799.1	FRC0089_01503	umbB	SP+umbB+AbfB	1..28:SP,26..134:umbB,170..278:AbfB
Corynebacterium diphtheriae Genome accession no CADDDC010000000
293433..294368	-	311	CAB0728046.1	FRC0103_01493	umbD	Imm-SUKH_SMI1	13..157:Imm-SUKH_SMI1
294378..298142	-	1254	CAB0728051.1	FRC0103_01494	umbC	SP+P:ALF+ALF.1+ALF_repeat+ALF.1+ALF_CC_1+ALF+ALF+ALF_CC_1+Tox-WHH	1..37:SP,56..93:P:ALF,99..141:ALF.1,145..188:ALF_repeat,194..236:ALF.1,468..576:ALF_CC_1,715..742:ALF,757..793:ALF,792..952:ALF_CC_1,1151..1251:Tox-WHH
298156..299049	-	297	CAB0728056.1	FRC0103_01495	umbB	SP+umbB+AbfB	1..28:SP,26..134:umbB,170..278:AbfB
Corynebacterium diphtheriae Genome accession no CADDDL010000000
690..1625	-	311	CAB0755102.1	FRC0132_01540	umbD	Imm-SUKH_SMI1	13..157:Imm-SUKH_SMI1
1635..5399	-	1254	CAB0755114.1	FRC0132_01541	umbC	SP+P:ALF+ALF.1+ALF_repeat+ALF.1+ALF_CC_1+ALF+ALF+ALF_CC_1+Tox-WHH	1..37:SP,56..93:P:ALF,99..141:ALF.1,145..188:ALF_repeat,194..236:ALF.1,468..577:ALF_CC_1,715..742:ALF,757..793:ALF,792..952:ALF_CC_1,1151..1251:Tox-WHH
5413..6306	-	297	CAB0755127.1	FRC0132_01542	umbB	SP+umbB+AbfB	1..28:SP,26..134:umbB,170..278:AbfB
Corynebacterium diphtheriae Genome accession no CADDDX010000000
410584..411519	-	311	CAB0780428.1	FRC0182_01528	umbD	Imm-SUKH_SMI1	13..157:Imm-SUKH_SMI1
411529..415293	-	1254	CAB0780429.1	FRC0182_01529	umbC	SP+P:ALF+ALF.1+ALF_repeat+ALF.1+ALF_CC_1+ALF+ALF+ALF_CC_1+Tox-WHH	1..37:SP,56..93:P:ALF,99..141:ALF.1,145..188:ALF_repeat,194..236:ALF.1,468..576:ALF_CC_1,715..742:ALF,757..793:ALF,792..952:ALF_CC_1,1151..1251:Tox-WHH
415307..416200	-	297	CAB0780430.1	FRC0182_01530	umbB	SP+umbB+AbfB	1..28:SP,26..134:umbB,170..278:AbfB
Corynebacterium diphtheriae Genome accession no CADDED010000000
17528..18463	-	311	CAB0804228.1	FRC0261_01485	umbD	Imm-SUKH_SMI1	13..157:Imm-SUKH_SMI1
18473..22237	-	1254	CAB0804249.1	FRC0261_01486	umbC	SP+P:ALF+ALF.1+ALF_repeat+ALF.1+ALF_CC_1+ALF+ALF+ALF_CC_1+Tox-WHH	1..37:SP,56..93:P:ALF,99..141:ALF.1,145..188:ALF_repeat,194..236:ALF.1,468..577:ALF_CC_1,715..742:ALF,757..793:ALF,792..952:ALF_CC_1,1151..1251:Tox-WHH
22251..23144	-	297	CAB0804265.1	FRC0261_01487	umbB	SP+umbB+AbfB	1..28:SP,26..134:umbB,170..278:AbfB
Corynebacterium diphtheriae Genome accession no CADDEF010000000
334014..334949	-	311	CAB0809662.1	FRC0259_01741	umbD	Imm-SUKH_SMI1	13..157:Imm-SUKH_SMI1
334959..338723	-	1254	CAB0809682.1	FRC0259_01742	umbC	SP+P:ALF+ALF.1+ALF_repeat+ALF.1+ALF_CC_1+ALF+ALF+ALF_CC_1+Tox-WHH	1..37:SP,56..93:P:ALF,99..141:ALF.1,145..188:ALF_repeat,194..236:ALF.1,468..577:ALF_CC_1,715..742:ALF,757..793:ALF,792..952:ALF_CC_1,1151..1251:Tox-WHH
338737..339630	-	297	CAB0809703.1	FRC0259_01743	umbB	SP+umbB+AbfB	1..28:SP,26..134:umbB,170..278:AbfB
Corynebacterium diphtheriae Genome accession no CADDEL010000000
233580..234515	-	311	CAB0821822.1	FRC0276_01453	umbD	Imm-SUKH_SMI1	13..157:Imm-SUKH_SMI1
234525..238289	-	1254	CAB0821829.1	FRC0276_01454	umbC	SP+P:ALF+ALF.1+ALF_repeat+ALF.1+ALF_CC_1+ALF+ALF+ALF_CC_1+Tox-WHH	1..37:SP,56..93:P:ALF,99..141:ALF.1,145..188:ALF_repeat,194..236:ALF.1,468..577:ALF_CC_1,715..742:ALF,757..793:ALF,792..952:ALF_CC_1,1151..1251:Tox-WHH
238303..239196	-	297	CAB0821836.1	FRC0276_01455	umbB	SP+umbB+AbfB	1..28:SP,26..134:umbB,170..278:AbfB
Corynebacterium diphtheriae Genome accession no CADDFO010000000
20850..21743	+	297	CAB0875376.1	FRC0408_00025	umbB	SP+umbB+AbfB	1..28:SP,26..134:umbB,171..277:AbfB
21857..25696	+	1279	CAB0875380.1	FRC0408_00026	umbC	SP+ALF+ALF.1+ALF+ALF+ALF_CC_1+Tox-SHH.3	1..31:SP,99..140:ALF,194..234:ALF.1,620..659:ALF,765..795:ALF,800..958:ALF_CC_1,1130..1245:Tox-SHH.3
25793..26200	+	135	CAB0875384.1	FRC0408_00027	umbD	Imm84	1..134:Imm84
Corynebacterium diphtheriae Genome accession no CADDGO010000000
168242..169135	+	297	CAB0936539.1	FRC0475_00179	umbB	SP+umbB+AbfB	1..28:SP,26..134:umbB,171..277:AbfB
169256..173095	+	1279	CAB0936558.1	FRC0475_00180	umbC	SP+ALF+ALF.1+ALF+ALF+ALF_CC_1+Tox-SHH.3	1..31:SP,99..140:ALF,194..234:ALF.1,622..659:ALF,768..795:ALF,800..958:ALF_CC_1,1130..1245:Tox-SHH.3
173192..173599	+	135	CAB0936568.1	FRC0475_00181	umbD	Imm84	1..134:Imm84
Corynebacterium diphtheriae Genome accession no CADDHO010000000
20854..21747	+	297	CAB0980444.1	FRC0501_00026	umbB	SP+umbB+AbfB	1..28:SP,26..134:umbB,171..277:AbfB
21868..24264	+	798	CAB0980454.1	FRC0501_00027	umbC	SP+ALF+P:ALF+ALF.1+ALF+ALF	1..31:SP,99..140:ALF,158..184:P:ALF,194..234:ALF.1,620..659:ALF,765..795:ALF
Corynebacterium diphtheriae Genome accession no RCIT01000000
134705..135640	-	311	RLP16182.1	D9R19_08405	umbD	Imm-SUKH_SMI1	13..157:Imm-SUKH_SMI1
135650..139414	-	1254	RLP16183.1	D9R19_08410	umbC	SP+P:ALF+ALF.1+ALF_repeat+ALF.1+ALF_CC_1+ALF+ALF+ALF_CC_1+Tox-WHH	1..37:SP,56..93:P:ALF,99..141:ALF.1,145..188:ALF_repeat,194..236:ALF.1,468..577:ALF_CC_1,715..742:ALF,757..793:ALF,792..952:ALF_CC_1,1151..1251:Tox-WHH
139428..140321	-	297	RLP16184.1	D9R19_08415	umbB	SP+umbB+AbfB	1..28:SP,26..134:umbB,170..278:AbfB
Corynebacterium diphtheriae Genome accession no NZ_RCIS01000000
291096..292031	-	311	WP_010935224.1	D9R16_RS08135	umbD	Imm-SUKH_SMI1	13..157:Imm-SUKH_SMI1
292041..295805	-	1254	WP_010935225.1	D9R16_RS08140	umbC	SP+P:ALF+ALF.1+ALF_repeat+ALF.1+ALF_CC_1+ALF+ALF+ALF_CC_1+Tox-WHH	1..37:SP,56..93:P:ALF,99..141:ALF.1,145..188:ALF_repeat,194..236:ALF.1,468..577:ALF_CC_1,715..742:ALF,757..793:ALF,792..952:ALF_CC_1,1151..1251:Tox-WHH
295819..296712	-	297	WP_010935226.1	D9R16_RS08145	umbB	SP+umbB+AbfB	1..28:SP,26..134:umbB,170..278:AbfB
Corynebacterium diphtheriae Genome accession no NZ_MIOE01000000
10884..11816	-	310	WP_071571122.1	BHF82_RS00235	umbD	Imm-SUKH_SMI1	11..155:Imm-SUKH_SMI1
11826..15590	-	1254	WP_071571121.1	BHF82_RS00240	umbC	SP+P:ALF+ALF.1+ALF_repeat+ALF.1+VirB5.1+ALF+ALF+ALF_CC_1+Tox-WHH	1..37:SP,56..93:P:ALF,99..141:ALF.1,145..188:ALF_repeat,194..236:ALF.1,469..596:VirB5.1,715..742:ALF,757..793:ALF,792..952:ALF_CC_1,1156..1254:WHH.2
15604..16497	-	297	WP_071571120.1	BHF82_RS00245	umbB	SP+umbB+AbfB	1..28:SP,26..134:umbB,170..277:AbfB
Corynebacterium diphtheriae Genome accession no NZ_MIYR01000000
10025..10957	-	310	WP_071571122.1	BHF94_RS04495	umbD	Imm-SUKH_SMI1	11..155:Imm-SUKH_SMI1
10967..14731	-	1254	WP_071572001.1	BHF94_RS04500	umbC	SP+P:ALF+ALF.1+ALF_repeat+ALF.1+VirB5.1+ALF+ALF+ALF_CC_1+Tox-WHH	1..37:SP,56..93:P:ALF,99..141:ALF.1,145..188:ALF_repeat,194..236:ALF.1,469..596:VirB5.1,715..742:ALF,757..793:ALF,792..952:ALF_CC_1,1156..1254:WHH.2
14745..15638	-	297	WP_071571120.1	BHF94_RS04505	umbB	SP+umbB+AbfB	1..28:SP,26..134:umbB,170..277:AbfB
Corynebacterium diphtheriae Genome accession no NZ_CP038504
1512464..1513399	-	311	WP_010935224.1	E4651_RS07280	umbD	Imm-SUKH_SMI1	13..157:Imm-SUKH_SMI1
1513409..1517173	-	1254	WP_082257598.1	E4651_RS07285	umbC	SP+P:ALF+ALF.1+ALF_repeat+ALF.1+ALF_CC_1+ALF+ALF+ALF_CC_1+Tox-WHH	1..37:SP,56..93:P:ALF,99..141:ALF.1,145..188:ALF_repeat,194..236:ALF.1,469..576:ALF_CC_1,715..742:ALF,757..793:ALF,792..952:ALF_CC_1,1151..1251:Tox-WHH
1517187..1518080	-	297	WP_010935226.1	E4651_RS07290	umbB	SP+umbB+AbfB	1..28:SP,26..134:umbB,170..278:AbfB
Corynebacterium diphtheriae Genome accession no NZ_MKYN01000000
65069..65275	+	68	WP_232034532.1	BKD75_RS13635	umbB	SP+umbB	1..28:SP,26..67:umbB
65293..65961	+	222	WP_232034534.1	BKD75_RS10025		AbfB	96..202:AbfB
66135..69920	+	1261	WP_232034535.1	BKD75_RS10030	umbC	SP+ALF+ALF.1+ALF+ALF+ALF_CC_1+Tox-SHH.3	1..19:SP,81..122:ALF,176..216:ALF.1,602..641:ALF,747..777:ALF,782..940:ALF_CC_1,1112..1227:Tox-SHH.3
70014..70296	+	94	WP_072574722.1	BKD75_RS10035	umbD	Imm84	1..94:Imm84
Corynebacterium diphtheriae Genome accession no NZ_CP091095
1640253..1641188	-	311	WP_010935224.1	FE377_RS07820	umbD	Imm-SUKH_SMI1	13..157:Imm-SUKH_SMI1
1641198..1644962	-	1254	WP_235696886.1	FE377_RS07825	umbC	SP+P:ALF+ALF.1+ALF_repeat+ALF.1+ALF_CC_1+ALF+ALF+ALF_CC_1+Tox-WHH	1..37:SP,56..93:P:ALF,99..141:ALF.1,145..188:ALF_repeat,194..236:ALF.1,468..577:ALF_CC_1,715..742:ALF,757..793:ALF,792..952:ALF_CC_1,1151..1251:Tox-WHH
1644976..1645869	-	297	WP_010935226.1	FE377_RS07830	umbB	SP+umbB+AbfB	1..28:SP,26..134:umbB,170..278:AbfB
Corynebacterium diphtheriae Genome accession no NZ_MSIK01000000
169124..170017	+	297	WP_010935226.1	BU162_RS00825	umbB	SP+umbB+AbfB	1..28:SP,26..134:umbB,170..278:AbfB
170031..171794	+	587	WP_241879845.1	BU162_RS12160	umbC	SP+P:ALF+ALF.1+ALF_repeat+ALF+ALF_CC_1	1..37:SP,56..93:P:ALF,99..141:ALF.1,145..188:ALF_repeat,194..235:ALF,468..571:ALF_CC_1
171791..173794	+	667	WP_241879846.1	BU162_RS12165	umbC	ALF+ALF+ALF_CC_1+PT-TG+Tox-WHH	128..155:ALF,170..206:ALF,205..365:ALF_CC_1,399..460:PT-TG,564..664:Tox-WHH
173804..174739	+	311	WP_010935224.1	BU162_RS00835	umbD	Imm-SUKH_SMI1	13..157:Imm-SUKH_SMI1
Corynebacterium diphtheriae bv. gravis Genome accession no NZ_LSWR01000000
107885..108778	+	297	WP_010935226.1	AY512_RS07795	umbB	SP+umbB+AbfB	1..28:SP,26..134:umbB,170..278:AbfB
108792..112556	+	1254	WP_021335914.1	AY512_RS07800	umbC	SP+P:ALF+ALF.1+ALF.1+ALF_CC_1+ALF+ALF+ALF_CC_1+Tox-WHH	1..37:SP,56..93:P:ALF,99..141:ALF.1,194..236:ALF.1,468..577:ALF_CC_1,715..742:ALF,757..793:ALF,792..952:ALF_CC_1,1151..1251:Tox-WHH
112566..113501	+	311	WP_010935224.1	AY512_RS07805	umbD	Imm-SUKH_SMI1	13..157:Imm-SUKH_SMI1
Corynebacterium diphtheriae bv. gravis Genome accession no NZ_JADQTQ010000000
309687..310622	-	311	WP_010935224.1	I4I90_RS01440	umbD	Imm-SUKH_SMI1	13..157:Imm-SUKH_SMI1
310632..314339	-	1235	WP_199343426.1	I4I90_RS01445	umbC	SP+P:ALF+ALF.1+ALF.1+ALF_CC_1+ALF+ALF+ALF_CC_1+Tox-WHH	1..18:SP,37..74:P:ALF,80..122:ALF.1,175..217:ALF.1,449..558:ALF_CC_1,696..723:ALF,738..774:ALF,773..933:ALF_CC_1,1132..1232:Tox-WHH
314410..315099	-	229	WP_244651466.1	I4I90_RS01450	umbB	umbB+AbfB	3..66:umbB,101..210:AbfB
Corynebacterium diphtheriae bv. gravis Genome accession no NZ_CP103892
1475833..1476726	+	297	WP_010935226.1	NY038_RS06940	umbB	SP+umbB+AbfB	1..28:SP,26..134:umbB,170..278:AbfB
1476914..1480504	+	1196	WP_226813742.1	NY038_RS06945	umbC	ALF.1+ALF_repeat+ALF.1+ALF_CC_1+ALF+ALF+ALF_CC_1+Tox-WHH	41..83:ALF.1,87..130:ALF_repeat,136..178:ALF.1,410..519:ALF_CC_1,657..684:ALF,699..735:ALF,734..894:ALF_CC_1,1093..1193:Tox-WHH
1480514..1481449	+	311	WP_010935224.1	NY038_RS06950	umbD	Imm-SUKH_SMI1	13..157:Imm-SUKH_SMI1
Corynebacterium diphtheriae bv. gravis Genome accession no NZ_JADQTS010000000
191..1126	-	311	WP_010935224.1	I4I99_RS03680	umbD	Imm-SUKH_SMI1	13..157:Imm-SUKH_SMI1
1136..4726	-	1196	WP_244661261.1	I4I99_RS03685	umbC	ALF.1+ALF.1+ALF_CC_1+ALF+ALF+ALF_CC_1+Tox-WHH	41..83:ALF.1,136..178:ALF.1,410..519:ALF_CC_1,657..684:ALF,699..735:ALF,734..894:ALF_CC_1,1093..1193:Tox-WHH
4914..5603	-	229	WP_244651466.1	I4I99_RS03690	umbB	umbB+AbfB	3..66:umbB,101..210:AbfB
Corynebacterium diphtheriae bv. gravis str. ISS 4746 Genome accession no NZ_JAQP01000000
124979..125914	-	311	WP_010935224.1	AL08_RS07410	umbD	Imm-SUKH_SMI1	13..157:Imm-SUKH_SMI1
125924..129688	-	1254	WP_047938077.1	AL08_RS07415	umbC	SP+P:ALF+ALF.1+ALF.1+ALF_CC_1+ALF+ALF+ALF_CC_1+Tox-WHH	1..37:SP,56..93:P:ALF,99..141:ALF.1,194..236:ALF.1,468..577:ALF_CC_1,715..742:ALF,757..793:ALF,792..952:ALF_CC_1,1151..1251:Tox-WHH
129702..130595	-	297	WP_010935226.1	AL08_RS07420	umbB	SP+umbB+AbfB	1..28:SP,26..134:umbB,170..278:AbfB
Corynebacterium diphtheriae bv. mitis Genome accession no NZ_JADQVN010000000
135034..135969	-	311	WP_010935224.1	I4J13_RS02565	umbD	Imm-SUKH_SMI1	13..157:Imm-SUKH_SMI1
135979..139686	-	1235	WP_199323473.1	I4J13_RS02570	umbC	SP+P:ALF+ALF.1+ALF_repeat+ALF.1+ALF_CC_1+ALF+ALF+ALF_CC_1+Tox-WHH	1..18:SP,37..74:P:ALF,80..122:ALF.1,126..169:ALF_repeat,175..217:ALF.1,449..558:ALF_CC_1,696..723:ALF,738..774:ALF,773..933:ALF_CC_1,1132..1232:Tox-WHH
139757..140446	-	229	WP_244651466.1	I4J13_RS02575	umbB	umbB+AbfB	3..66:umbB,101..210:AbfB
Corynebacterium diphtheriae bv. mitis Genome accession no NZ_JADQVS010000000
161593..162525	-	310	WP_071571122.1	I4J03_RS00715	umbD	Imm-SUKH_SMI1	11..155:Imm-SUKH_SMI1
162535..166125	-	1196	WP_244653419.1	I4J03_RS00720	umbC	ALF.1+ALF_repeat+ALF.1+VirB5.1+ALF+ALF+ALF_CC_1+Tox-WHH	41..83:ALF.1,87..130:ALF_repeat,136..178:ALF.1,411..538:VirB5.1,657..684:ALF,699..735:ALF,734..894:ALF_CC_1,1093..1193:Tox-WHH
166313..167002	-	229	WP_244653420.1	I4J03_RS00725	umbB	umbB+AbfB	3..66:umbB,101..210:AbfB
Corynebacterium diphtheriae bv. mitis Genome accession no NZ_JADQVG010000000
164421..165356	-	311	WP_010935224.1	I4J05_RS00735	umbD	Imm-SUKH_SMI1	13..157:Imm-SUKH_SMI1
165366..167369	-	667	WP_244653927.1	I4J05_RS11215	umbC	ALF+ALF+ALF_CC_1+PT-TG+Tox-WHH	128..155:ALF,170..206:ALF,205..365:ALF_CC_1,399..460:PT-TG,564..664:Tox-WHH
167366..168955	-	529	WP_244653928.1	I4J05_RS11220	umbC	ALF+ALF_repeat+ALF+ALF_CC_1	41..82:ALF,87..130:ALF_repeat,136..177:ALF,410..513:ALF_CC_1
169143..169832	-	229	WP_244653934.1	I4J05_RS00745	umbB	umbB+AbfB	3..66:umbB,101..210:AbfB
Corynebacterium diphtheriae INCA 402 Genome accession no CP003208
105796..106689	+	297	AEX45415.1	CDB402_0103	umbB	SP+umbB+AbfB	1..28:SP,26..134:umbB,171..277:AbfB
106810..110649	+	1279	AEX45416.1	CDB402_0104	umbC	SP+ALF+ALF.1+ALF+ALF+ALF_CC_1+Tox-SHH.3	1..31:SP,99..140:ALF,194..234:ALF.1,620..659:ALF,765..795:ALF,800..958:ALF_CC_1,1130..1245:Tox-SHH.3
110746..111153	+	135	AEX45417.1	CDB402_0105	umbD	Imm84	1..134:Imm84
Corynebacterium diphtheriae INCA 402 Genome accession no NC_016783
105796..106689	+	297	WP_014302718.1	CDB402_RS00540	umbB	SP+umbB+AbfB	1..28:SP,26..134:umbB,171..277:AbfB
106864..110649	+	1261	WP_237703370.1	CDB402_RS00545	umbC	SP+ALF+ALF.1+ALF+ALF+ALF_CC_1+Tox-SHH.3	1..19:SP,81..122:ALF,176..216:ALF.1,602..641:ALF,747..777:ALF,782..940:ALF_CC_1,1112..1227:Tox-SHH.3
110746..111153	+	135	WP_014301194.1	CDB402_RS00550	umbD	Imm84	1..134:Imm84
Corynebacterium epidermidicanis Genome accession no NZ_CP011541
2243057..2243488	-	143	WP_047240880.1	CEPID_RS10305	umbD	Imm84	1..139:Imm84
2243497..2243907	-	136	WP_047240881.1	CEPID_RS10310	umbD	Imm84	1..131:Imm84
2243919..2247752	-	1277	WP_047240882.1	CEPID_RS10315	umbC	P:ALF+ALF.1+ALF_repeat+ALF+ALF+ALF+ALF+ALF_CC_1+Tox-SHH.3	63..100:P:ALF,107..148:ALF.1,152..195:ALF_repeat,201..240:ALF,630..671:ALF,726..761:ALF,775..807:ALF,811..970:ALF_CC_1,1143..1262:Tox-SHH.3
2247817..2248707	-	296	WP_052843530.1	CEPID_RS10320	umbB	SP+umbB+AbfB	1..30:SP,29..136:umbB,183..264:AbfB
Corynebacterium glutamicum Genome accession no CP007724
2865245..2865916	-	223	AIK86226.1	CGLAR1_13575	umbD	Imm101	1..223:Imm101
2865913..2869827	-	1304	AIK86227.1	CGLAR1_13580	umbC	ALF_repeat+ALF.1+ALF_CC_1+ALF_CC_1+Tox-REase-17	82..124:ALF_repeat,130..172:ALF.1,179..317:ALF_CC_1,743..896:ALF_CC_1,1157..1271:Tox-REase-17
2870409..2870867	-	152	AIK86228.1	CGLAR1_13585	umbB	SP+umbB	1..31:SP,31..118:umbB
Corynebacterium glutamicum Genome accession no NZ_CP041729
1086286..1086957	-	223	WP_003862730.1	FOY32_RS05040	umbD	Imm101	1..223:Imm101
1086954..1091039	-	1361	WP_003862728.1	FOY32_RS05045	umbC	SP+ALF_repeat+ALF.1+ALF_CC_1+ALF_CC_1+Tox-REase-17	1..31:SP,139..181:ALF_repeat,187..229:ALF.1,236..373:ALF_CC_1,800..953:ALF_CC_1,1214..1328:Tox-REase-17
1091039..1091866	-	275	WP_157676152.1	FOY32_RS05050	umbB	SP+umbB+AbfB	1..17:SP,19..103:umbB,156..237:AbfB
Corynebacterium glutamicum Genome accession no NZ_CP016335
2974590..2975261	-	223	WP_060565295.1	BBD29_RS13825	umbD	Imm101	1..223:Imm101
2975258..2979343	-	1361	WP_060565296.1	BBD29_RS13830	umbC	SP+ALF_repeat+ALF.1+ALF_CC_1+ALF_CC_1+Tox-REase-17	1..31:SP,139..181:ALF_repeat,187..229:ALF.1,236..373:ALF_CC_1,800..953:ALF_CC_1,1214..1328:Tox-REase-17
2979343..2980170	-	275	WP_157676152.1	BBD29_RS13835	umbB	SP+umbB+AbfB	1..17:SP,19..103:umbB,156..237:AbfB
Corynebacterium glutamicum Genome accession no NZ_CP014984
2994770..2995447	-	225	WP_196763684.1	A3654_RS16770	umbD	Imm_unclassified	1..10:Imm_unclassified
2995366..2996580	-	404	WP_063967797.1	A3654_RS14360	umbC	SP+ALF_repeat+ALF.1+ALF_CC_1	1..31:SP,139..181:ALF_repeat,187..229:ALF.1,247..343:ALF_CC_1
2996580..2997071	-	163	WP_081253027.1	A3654_RS14365		AbfB	44..127:AbfB
2997068..2997445	-	125	WP_155733217.1	A3654_RS14370	umbB	SP+umbB	1..29:SP,28..112:umbB
2973855..2974526	-	223	WP_003862730.1	A3654_RS14260	umbD	Imm101	1..223:Imm101
2974523..2978608	-	1361	WP_063967787.1	A3654_RS14265	umbC	SP+ALF_repeat+ALF.1+ALF_CC_1+ALF_CC_1+Tox-REase-17	1..31:SP,139..181:ALF_repeat,187..229:ALF.1,236..373:ALF_CC_1,800..953:ALF_CC_1,1214..1328:Tox-REase-17
2978608..2979471	-	287	WP_157677922.1	A3654_RS14270	umbB	SP+umbB+AbfB	1..29:SP,31..115:umbB,168..249:AbfB
Corynebacterium glutamicum Genome accession no NZ_LOQX01000000
208644..209315	-	223	WP_074495945.1	AUP71_RS13425	umbD	Imm101	1..223:Imm101
209312..213397	-	1361	WP_074495946.1	AUP71_RS13430	umbC	SP+ALF_repeat+ALF.1+ALF_CC_1+ALF_CC_1+Tox-REase-17	1..31:SP,139..181:ALF_repeat,187..229:ALF.1,236..373:ALF_CC_1,800..953:ALF_CC_1,1214..1328:Tox-REase-17
213397..214266	-	289	WP_074495948.1	AUP71_RS13435	umbB	SP+umbB+AbfB	1..31:SP,33..117:umbB,170..251:AbfB
Corynebacterium glutamicum Genome accession no NZ_CP018175
3009651..3010322	-	223	WP_060565295.1	BSP99_RS14255	umbD	Imm101	1..223:Imm101
3010319..3014404	-	1361	WP_075348389.1	BSP99_RS14260	umbC	SP+ALF_repeat+ALF.1+ALF_CC_1+ALF_CC_1+Tox-REase-17	1..31:SP,139..181:ALF_repeat,187..229:ALF.1,236..373:ALF_CC_1,800..953:ALF_CC_1,1214..1328:Tox-REase-17
3014404..3015231	-	275	WP_157676152.1	BSP99_RS14265	umbB	SP+umbB+AbfB	1..17:SP,19..103:umbB,156..237:AbfB
Corynebacterium glutamicum Genome accession no NZ_AP022856
1511071..1511742	-	223	WP_060565295.1	HT092_RS06865	umbD	Imm101	1..223:Imm101
1511739..1515824	-	1361	WP_172769625.1	HT092_RS06870	umbC	SP+ALF_repeat+ALF.1+ALF_CC_1+ALF_CC_1+Tox-REase-17	1..31:SP,139..181:ALF_repeat,187..229:ALF.1,236..373:ALF_CC_1,800..953:ALF_CC_1,1214..1328:Tox-REase-17
1515824..1516651	-	275	WP_157676152.1	HT092_RS06875	umbB	SP+umbB+AbfB	1..17:SP,19..103:umbB,156..237:AbfB
Corynebacterium kefirresidentii Genome accession no NZ_CP067012
119259..120152	+	297	WP_200288449.1	I6I12_RS00865	umbB	SP+umbB+AbfB	1..28:SP,25..134:umbB,178..269:AbfB
120265..124116	+	1283	WP_200288450.1	I6I12_RS00870	umbC	SP+ALF+ALF.1+ALF+P:ALF+ALF+ALF_CC_1+Tox-SHH.3	1..37:SP,103..144:ALF,198..238:ALF.1,626..663:ALF,725..751:P:ALF,767..798:ALF,804..962:ALF_CC_1,1134..1249:Tox-SHH.3
124207..124608	+	133	WP_200288451.1	I6I12_RS00875	umbD	Imm84	1..132:Imm84
Corynebacterium macginleyi Genome accession no CP068291
851495..852388	+	297	QRJ58602.1	GWO64_004350	umbB	SP+umbB+AbfB	1..28:SP,25..134:umbB,177..267:AbfB
852492..856343	+	1283	QRJ58603.1	GWO64_004355	umbC	SP+ALF+ALF.1+ALF+P:ALF+ALF+ALF_CC_1+Tox-SHH.3	1..37:SP,103..144:ALF,198..238:ALF.1,622..663:ALF,724..751:P:ALF,766..798:ALF,804..962:ALF_CC_1,1134..1249:Tox-SHH.3
856434..856835	+	133	QRJ58604.1	GWO64_004360	umbD	Imm84	1..132:Imm84
Corynebacterium macginleyi Genome accession no CP068292
833652..834545	+	297	QRJ60740.1	GWO70_004205	umbB	SP+umbB+AbfB	1..28:SP,25..134:umbB,177..266:AbfB
834649..838500	+	1283	QRJ60741.1	GWO70_004210	umbC	SP+ALF+ALF.1+ALF+ALF+ALF_CC_1+Tox-SHH.3	1..37:SP,103..144:ALF,198..238:ALF.1,626..663:ALF,766..798:ALF,804..962:ALF_CC_1,1134..1249:Tox-SHH.3
838590..838991	+	133	QRJ60742.1	GWO70_004215	umbD	Imm84	1..132:Imm84
Corynebacterium macginleyi Genome accession no NZ_JAACCJ010000000
833652..834545	+	297	WP_200450771.1	GWO70_RS04200	umbB	SP+umbB+AbfB	1..28:SP,25..134:umbB,177..266:AbfB
834706..838500	+	1264	WP_238995889.1	GWO70_RS04205	umbC	SP+ALF+ALF.1+ALF+ALF+ALF_CC_1+Tox-SHH.3	1..18:SP,84..125:ALF,179..219:ALF.1,607..644:ALF,747..779:ALF,785..943:ALF_CC_1,1115..1230:Tox-SHH.3
838590..838991	+	133	WP_200442426.1	GWO70_RS04210	umbD	Imm84	1..132:Imm84
Corynebacterium macginleyi Genome accession no NZ_JAACCC010000000
851495..852388	+	297	WP_200437135.1	GWO64_RS04360	umbB	SP+umbB+AbfB	1..28:SP,25..134:umbB,177..267:AbfB
852549..856343	+	1264	WP_238996176.1	GWO64_RS04365	umbC	SP+ALF+ALF.1+ALF+P:ALF+ALF+ALF_CC_1+Tox-SHH.3	1..18:SP,84..125:ALF,179..219:ALF.1,603..644:ALF,705..732:P:ALF,747..779:ALF,785..943:ALF_CC_1,1115..1230:Tox-SHH.3
856434..856835	+	133	WP_121912469.1	GWO64_RS04370	umbD	Imm84	1..132:Imm84
Corynebacterium phoceense Genome accession no NZ_JANIKO010000000
131..595	-	154	WP_257036391.1	NQ011_RS12090	umbD	Imm84	1..150:Imm84
701..1102	-	133	WP_257036392.1	NQ011_RS12095	umbD	Imm84	1..132:Imm84
1192..4986	-	1264	WP_257046114.1	NQ011_RS12100	umbC	SP+ALF+ALF.1+ALF+P:ALF+ALF+ALF_CC_1+Tox-SHH.3	1..18:SP,84..125:ALF,179..219:ALF.1,607..644:ALF,706..732:P:ALF,747..779:ALF,785..943:ALF_CC_1,1115..1230:Tox-SHH.3
5154..6047	-	297	WP_257046115.1	NQ011_RS12105	umbB	SP+umbB+AbfB	1..28:SP,25..134:umbB,178..268:AbfB
Corynebacterium poyangense Genome accession no NZ_CP046884
282060..282920	+	286	WP_187974877.1	GP475_RS01340	umbB	SP+umbB	1..26:SP,25..129:umbB
282933..286814	+	1293	WP_187974878.1	GP475_RS01345	umbC	SP+ALF_repeat+ALF_repeat+ALF_CC_1+ALF_repeat+P:ALF+ALF_CC_1+PT-TG.1+Tox-WHH	1..26:SP,147..184:ALF_repeat,190..230:ALF_repeat,247..384:ALF_CC_1,598..634:ALF_repeat,744..781:P:ALF,778..937:ALF_CC_1,978..1042:PT-TG.1,1156..1251:Tox-WHH
286895..288091	+	398	WP_187974879.1	GP475_RS01350	umbD	Imm-SUKH_SMI1	226..350:Imm-SUKH_SMI1
Corynebacterium poyangense Genome accession no NZ_WWCB01000000
348640..349500	+	286	WP_187974877.1	GSS88_RS06930	umbB	SP+umbB	1..26:SP,25..129:umbB
349513..353394	+	1293	WP_224400228.1	GSS88_RS06935	umbC	SP+ALF_repeat+ALF_repeat+ALF_CC_1+ALF_repeat+P:ALF+ALF_CC_1+PT-TG.1+Tox-WHH	1..26:SP,147..184:ALF_repeat,190..230:ALF_repeat,247..384:ALF_CC_1,598..634:ALF_repeat,744..781:P:ALF,778..937:ALF_CC_1,978..1042:PT-TG.1,1156..1251:Tox-WHH
353475..353935	+	153	WP_224400229.1	GSS88_RS06940	umbD	Imm_unclassified	1..10:Imm_unclassified
Corynebacterium provencense Genome accession no CP024988
422650..423579	+	309	AWT25190.1	Csp1_03660	umbB	SP+umbB+AbfB	1..25:SP,30..136:umbB,165..262:AbfB
423774..426455	+	893	AWT25191.1	Csp1_03670	umbC	SP+ALF+P:ALF+ALF_repeat+ALF+ALF+ALF+ALF_CC_1	1..20:SP,47..83:ALF,95..136:P:ALF,142..182:ALF_repeat,191..232:ALF,703..735:ALF,745..781:ALF,780..880:ALF_CC_1
Corynebacterium pseudogenitalium ATCC 33035 Genome accession no ABYQ02000000
192075..192968	+	297	EFQ80072.1	HMPREF0305_11720	umbB	SP+umbB+AbfB	1..28:SP,25..134:umbB,179..268:AbfB
193137..194675	+	512	EFQ80073.1	HMPREF0305_11721	umbC	SP+ALF+P:ALF	1..18:SP,84..125:ALF,179..218:P:ALF
194679..194869	-	62	EFQ80074.1	HMPREF0305_11722		rve_3	1..44:rve_3
194970..195169	-	67	EFQ80669.1	HMPREF0305_11078		HTH_Tnp_1	6..61:HTH_Tnp_1
195259..195447	-	62	EFQ80670.1	HMPREF0305_11079		TM	6..39:TM
195553..197682	+	709	EFQ80671.1	HMPREF0305_11080	umbC	P:ALF+ALF+ALF_CC_1+PT-TG+Tox-REase-17	85..118:P:ALF,131..164:ALF,170..327:ALF_CC_1,362..423:PT-TG,582..685:Tox-REase-17
197694..198539	+	281	EFQ80672.1	HMPREF0305_11081	umbD	Imm92	20..250:Imm92
Corynebacterium qintianiae Genome accession no CP064955
462673..463653	-	326	QPK83672.1	G7Y29_02345	umbD	Imm-SUKH_SMI1	9..153:Imm-SUKH_SMI1
463667..467434	-	1255	QPK84231.1	G7Y29_02350	umbC	SP+P:ALF+ALF+ALF+ALF.1+ALF+ALF+ALF_CC_1+Tox-WHH	1..29:SP,54..91:P:ALF,103..138:ALF,150..186:ALF,192..234:ALF.1,711..744:ALF,756..791:ALF,790..951:ALF_CC_1,1156..1246:Tox-WHH
467456..468358	-	300	QPK83673.1	G7Y29_02355	umbB	SP+umbB+AbfB	1..31:SP,27..137:umbB,170..268:AbfB
Corynebacterium qintianiae Genome accession no NZ_JAAKDN010000000
184796..185698	+	300	WP_165002820.1	G7Y29_RS00965	umbB	SP+umbB+AbfB	1..31:SP,27..137:umbB,170..268:AbfB
185707..189465	+	1252	WP_165002818.1	G7Y29_RS00970	umbC	SP+ALF.1+ALF.1+ALF+P:ALF+ALF+ALF_CC_1+Tox-SHH.3	1..32:SP,100..142:ALF.1,195..237:ALF.1,610..649:ALF,711..739:P:ALF,752..788:ALF,787..948:ALF_CC_1,1112..1232:Tox-SHH.3
189475..189909	+	144	WP_165002816.1	G7Y29_RS00975	umbD	Imm84	1..132:Imm84
Corynebacterium rouxii Genome accession no LR738855
130960..131166	+	68	VZH84107.1	FRC0190_00147	umbB	SP+umbB	1..28:SP,26..67:umbB
131184..131852	+	222	VZH84108.1	FRC0190_00148		AbfB	96..200:AbfB
131973..135812	+	1279	VZH84109.1	FRC0190_00149	umbC	SP+ALF+ALF.1+ALF+ALF+ALF_CC_1+Tox-SHH.3	1..31:SP,99..140:ALF,194..234:ALF.1,618..659:ALF,765..795:ALF,800..958:ALF_CC_1,1130..1245:Tox-SHH.3
135909..136316	+	135	VZH84110.1	FRC0190_00150	umbD	Imm84	1..134:Imm84
Corynebacterium sp. 320 Genome accession no WBII01000000
399634..400527	+	297	KAB1503875.1	F7230_01840	umbB	SP+umbB+AbfB	1..29:SP,28..135:umbB,171..247:AbfB
400678..404421	+	1247	KAB1504534.1	F7230_01845	umbC	TM+ALF+ALF.1+ALF+ALF+ALF_CC_1+Tox-WHH	12..33:TM,102..143:ALF,197..239:ALF.1,712..741:ALF,754..787:ALF,791..948:ALF_CC_1,1152..1245:Tox-WHH
404455..405414	+	319	KAB1503876.1	F7230_01850	umbD	Imm-SUKH_SMI1	19..156:Imm-SUKH_SMI1
Corynebacterium sp. 321 Genome accession no NZ_WBIK01000000
874308..875267	-	319	WP_151841747.1	F7233_RS04750	umbD	Imm-SUKH_SMI1	19..156:Imm-SUKH_SMI1
875301..878999	-	1232	WP_225723455.1	F7233_RS04755	umbC	SP+ALF+ALF.1+ALF+ALF+ALF_CC_1+Tox-WHH	1..19:SP,87..128:ALF,182..224:ALF.1,697..726:ALF,739..772:ALF,776..933:ALF_CC_1,1137..1230:Tox-WHH
879195..880088	-	297	WP_151841746.1	F7233_RS04760	umbB	SP+umbB+AbfB	1..29:SP,28..135:umbB,171..247:AbfB
Corynebacterium sp. CNJ-954 Genome accession no NZ_MKKI01000000
1637..2638	+	333	WP_075813688.1	BJF89_RS07440	umbB	umbB+AbfB	60..159:umbB,207..256:AbfB
2684..5659	+	991	WP_075813690.1	BJF89_RS07445	umbC	SP+ALF+ALF+ALF+ALF+P:ALF+ALF+ALF_CC_1+TM	1..41:SP,122..161:ALF,179..211:ALF,217..258:ALF,638..679:ALF,733..773:P:ALF,781..817:ALF,816..930:ALF_CC_1,957..974:TM
Corynebacterium sp. KPL1818 Genome accession no NZ_AXMA01000000
667535..668428	+	297	WP_023029931.1	HMPREF1261_RS12355	umbB	SP+umbB+AbfB	1..28:SP,24..134:umbB,165..272:AbfB
668441..670792	+	783	WP_023029932.1	HMPREF1261_RS03060	umbC	SP+ALF+ALF_repeat+ALF+ALF	1..35:SP,99..140:ALF,145..188:ALF_repeat,194..235:ALF,712..746:ALF
Corynebacterium sp. KPL1824 Genome accession no AXLY01000000
259174..260067	+	297	ERS54936.1	HMPREF1267_00241	umbB	SP+umbB+AbfB	1..28:SP,26..134:umbB,178..267:AbfB
260242..264204	+	1320	ERS54937.1	HMPREF1267_00242	umbC	SP+ALF+P:ALF+ALF.1+P:ALF+ALF+ALF_CC_1+Tox-REase-17	1..18:SP,96..125:ALF,140..173:P:ALF,179..219:ALF.1,690..723:P:ALF,736..769:ALF,775..932:ALF_CC_1,1186..1290:Tox-REase-17
264207..265040	+	277	ERS54938.1	HMPREF1267_00243	umbD	Imm92	18..249:Imm92
Corynebacterium sp. KPL1986 Genome accession no NZ_AXLS01000000
1972503..1973396	+	297	WP_023016523.1	HMPREF1287_RS12255	umbB	SP+umbB+AbfB	1..28:SP,26..134:umbB,178..266:AbfB
1973514..1977365	+	1283	WP_023016524.1	HMPREF1287_RS09040	umbC	SP+ALF+P:ALF+ALF.1+ALF+P:ALF+ALF+ALF_CC_1+Tox-SHH.3	1..37:SP,115..144:ALF,161..192:P:ALF,198..238:ALF.1,626..663:ALF,725..751:P:ALF,766..798:ALF,804..962:ALF_CC_1,1134..1249:Tox-SHH.3
1977455..1977856	+	133	WP_023016525.1	HMPREF1287_RS09045	umbD	Imm84	1..132:Imm84
Corynebacterium sp. LD5P10 Genome accession no NZ_JALIEA010000000
43134..44117	+	327	WP_244803205.1	MUN33_RS01810	umbB	umbB+AbfB	60..159:umbB,203..274:AbfB
44160..48086	+	1308	WP_244803206.1	MUN33_RS01815	umbC	SP+P:ALF+ALF.1+ALF.1+ALF.1+ALF_CC_1+ALF+ALF+ALF_CC_1+Tox-SHH.3	1..41:SP,73..112:P:ALF,118..162:ALF.1,181..212:ALF.1,217..259:ALF.1,255..414:ALF_CC_1,652..693:ALF,796..832:ALF,831..992:ALF_CC_1,1173..1290:Tox-SHH.3
48089..48511	+	140	WP_244803207.1	MUN33_RS01820	umbD	Imm84	1..138:Imm84
Corynebacterium sp. p3-SID1241 Genome accession no NZ_JALXWS010000000
87..488	-	133	WP_259887882.1	M3G12_RS11090	umbD	Imm84	1..132:Imm84
578..4429	-	1283	WP_259887883.1	M3G12_RS11095	umbC	SP+ALF+P:ALF+ALF.1+ALF+P:ALF+ALF+ALF_CC_1+Tox-SHH.3	1..37:SP,103..144:ALF,161..192:P:ALF,198..238:ALF.1,626..663:ALF,725..751:P:ALF,766..798:ALF,804..962:ALF_CC_1,1134..1249:Tox-SHH.3
4541..5434	-	297	WP_259887884.1	M3G12_RS11100	umbB	SP+umbB+AbfB	1..28:SP,25..134:umbB,178..269:AbfB
Corynebacterium sp. zg254 Genome accession no NZ_WIAR01000000
384541..385434	+	297	WP_151844026.1	GC425_RS01810	umbB	SP+umbB+AbfB	1..29:SP,28..135:umbB,171..228:AbfB
385630..389331	+	1233	WP_231699694.1	GC425_RS01815	umbC	SP+ALF+ALF.1+ALF_CC_1+ALF+ALF+ALF_CC_1+Tox-WHH	1..19:SP,87..128:ALF,182..224:ALF.1,224..373:ALF_CC_1,695..727:ALF,740..773:ALF,777..934:ALF_CC_1,1138..1231:Tox-WHH
389365..390324	+	319	WP_151844025.1	GC425_RS01820	umbD	Imm-SUKH_SMI1	19..156:Imm-SUKH_SMI1
Corynebacterium ulcerans Genome accession no NZ_JABGCP010000000
33229..33930	-	233	WP_013910632.1	HO113_RS10655	umbD	Imm92	17..232:Imm92
33943..37872	-	1309	WP_013910631.1	HO113_RS10660	umbC	SP+ALF.1+ALF_CC_1+ALF.1+ALF+ALF_CC_1+Tox-REase-17	1..33:SP,183..225:ALF.1,229..358:ALF_CC_1,598..637:ALF.1,698..725:ALF,778..935:ALF_CC_1,1181..1283:Tox-REase-17
37875..38717	-	280	WP_216606018.1	HO113_RS10665	umbB	umbB+AbfB	24..109:umbB,159..207:AbfB
Corynebacterium ulcerans Genome accession no NZ_MIOS01000000
21300..22142	+	280	WP_216606018.1	BHG00_RS01345	umbB	umbB+AbfB	24..109:umbB,159..207:AbfB
22145..24328	+	727	WP_014835814.1	BHG00_RS12060	umbC	SP+ALF+ALF_CC_1+ALF.1+ALF	1..33:SP,183..224:ALF,229..367:ALF_CC_1,598..637:ALF.1,698..725:ALF
Corynebacterium ulcerans Genome accession no NZ_JAEANU010000000
431126..432046	-	306	WP_232241817.1	I8F83_RS02035	umbD	Imm92	235..270:Imm92
432067..432750	-	227	WP_014525240.1	I8F83_RS02040	umbD	Imm92	17..224:Imm92
432768..436685	-	1305	WP_197913562.1	I8F83_RS02045	umbC	SP+ALF.1+ALF_CC_1+ALF.1+ALF+ALF_CC_1+Tox-REase-17	1..33:SP,183..225:ALF.1,229..358:ALF_CC_1,598..637:ALF.1,698..725:ALF,778..935:ALF_CC_1,1182..1280:Tox-REase-17
436688..437530	-	280	WP_216606018.1	I8F83_RS02050	umbB	umbB+AbfB	24..109:umbB,159..207:AbfB
Corynebacterium ulcerans Genome accession no NZ_JAEANV010000000
483913..484596	-	227	WP_014525240.1	I8F82_RS02355	umbD	Imm92	17..224:Imm92
484614..485027	-	137	WP_232241785.1	I8F82_RS11995		Tox-REase-17	14..112:Tox-REase-17
485024..488539	-	1171	WP_232241786.1	I8F82_RS02360	umbC	ALF+ALF_CC_1+ALF.1+ALF+ALF_CC_1	186..227:ALF,232..369:ALF_CC_1,601..640:ALF.1,701..728:ALF,781..938:ALF_CC_1
488532..489374	-	280	WP_216606018.1	I8F82_RS02365	umbB	umbB+AbfB	24..109:umbB,159..207:AbfB
Corynebacterium ulcerans 809 Genome accession no NC_017317
254735..255622	+	295	WP_014525238.1	CULC809_RS01185	umbB	SP+umbB+AbfB	1..28:SP,39..124:umbB,174..221:AbfB
255625..259542	+	1305	WP_014525239.1	CULC809_RS11550	umbC	SP+ALF.1+ALF_CC_1+ALF.1+ALF+ALF_CC_1+Tox-REase-17	1..33:SP,183..225:ALF.1,230..367:ALF_CC_1,598..637:ALF.1,698..725:ALF,778..935:ALF_CC_1,1182..1280:Tox-REase-17
259560..260243	+	227	WP_014525240.1	CULC809_RS01195	umbD	Imm92	17..224:Imm92
Corynebacterium uropygiale Genome accession no NZ_JAKGSI010000000
89501..90391	+	296	WP_236117462.1	L1O03_RS00415	umbB	SP+umbB	1..33:SP,33..138:umbB
90635..94249	+	1204	WP_236117463.1	L1O03_RS00420	umbC	ALF_repeat+ALF_repeat+ALF_CC_1+PT-TG.1+Tox-WHH	114..155:ALF_repeat,674..706:ALF_repeat,703..863:ALF_CC_1,902..967:PT-TG.1,1070..1161:Tox-WHH
94273..95460	+	395	WP_236117464.1	L1O03_RS00425	umbD	Imm-SUKH_SMI1	215..349:Imm-SUKH_SMI1
Corynebacterium variabile Genome accession no NZ_FAUH01000000
147749..148732	+	327	WP_082796440.1	CVAR292_RS05805	umbB	umbB+AbfB	60..159:umbB,205..253:AbfB
148763..152662	+	1299	WP_073883868.1	CVAR292_RS05810	umbC	SP+P:ALF+P:ALF+ALF.1+ALF.1+ALF_repeat+ALF+ALF_CC_1+Tox-SHH.3	1..41:SP,73..112:P:ALF,118..162:P:ALF,181..212:ALF.1,217..259:ALF.1,746..786:ALF_repeat,795..832:ALF,831..992:ALF_CC_1,1171..1283:Tox-SHH.3
Corynebacterium variabile Genome accession no NZ_BJNT01000000
1..878	+	291	WP_141331813.1	CVA01_RS14670	umbB	umbB+AbfB	12..118:umbB,147..244:AbfB
1073..1838	+	255	WP_174775655.1	CVA01_RS14675	umbC	SP+ALF+P:ALF+ALF_repeat+ALF	1..20:SP,47..83:ALF,96..136:P:ALF,142..182:ALF_repeat,191..232:ALF
Corynebacterium zhongnanshanii Genome accession no WBZJ01000000
848283..849242	-	319	KAB3523273.1	F8377_03805	umbD	Imm-SUKH_SMI1	19..156:Imm-SUKH_SMI1
849276..853001	-	1241	KAB3523274.1	F8377_03810	umbC	SP+ALF+ALF.1+ALF_CC_1+ALF+ALF+ALF_CC_1+Tox-WHH	1..27:SP,95..136:ALF,190..232:ALF.1,232..381:ALF_CC_1,703..735:ALF,748..781:ALF,785..942:ALF_CC_1,1146..1239:Tox-WHH
853173..854066	-	297	KAB3523275.1	F8377_03815	umbB	SP+umbB+AbfB	1..29:SP,28..135:umbB,171..228:AbfB
Couchioplanes caeruleus Genome accession no RJKL01000000
104317..106032	+	571	ROP21305.1	EDD30_7706	umbA	SP+Trypsin+UAL-Beta-prop-1	1..22:SP,24..232:Trypsin,255..534:UAL-Beta-prop-1
106171..106659	+	162	ROP21306.1	EDD30_7707	umbB	SP+umbB	1..31:SP,54..160:umbB
106984..111075	+	1363	ROP21307.1	EDD30_7708	umbC	SP+ALF+ALF+ALF+ALF_repeat+ALF+ALF_repeat+ALF_repeat+ALF_repeat+ALF_CC_1+PT-HINT+Tox-URI1.1	1..35:SP,52..87:ALF,103..134:ALF,140..180:ALF,192..226:ALF_repeat,602..640:ALF,647..688:ALF_repeat,694..735:ALF_repeat,742..781:ALF_repeat,778..939:ALF_CC_1,1108..1239:PT-HINT,1250..1342:Tox-URI1.1
111051..111935	+	294	ROP21308.1	EDD30_7709	umbD	Imm14	139..217:Imm14
Couchioplanes caeruleus subsp. azureus Genome accession no NZ_BMQY01000000
116729..118351	+	540	WP_189206897.1	IEY99_RS26985	umbA	Trypsin+UAL-Beta-prop-1	9..204:Trypsin,222..503:UAL-Beta-prop-1
118476..118964	+	162	WP_189206898.1	IEY99_RS26990	umbB	SP+umbB	1..31:SP,54..161:umbB
119433..123446	+	1337	WP_189206899.1	IEY99_RS26995	umbC	ALF+ALF+ALF+ALF_repeat+ALF+ALF_repeat+ALF_repeat+ALF_repeat+ALF_CC_1+HINT.2+Tox-XHH	6..46:ALF,62..93:ALF,99..139:ALF,151..185:ALF_repeat,560..598:ALF,605..646:ALF_repeat,652..693:ALF_repeat,700..739:ALF_repeat,736..897:ALF_CC_1,1065..1199:HINT.2,1239..1323:XHH.1
123453..123890	+	145	WP_189206900.1	IEY99_RS27000	umbD	Imm-SUKH_SMI1	14..134:Imm-SUKH_SMI1
116645..118351	+	568	WP_268245151.1	IEY99_RS26985	umbA	SP+Trypsin+UAL-Beta-prop-1	1..22:SP,24..232:Trypsin,250..531:UAL-Beta-prop-1
Couchioplanes caeruleus subsp. caeruleus Genome accession no MEIA01000000
61197..61538	-	113	OJF14532.1	BG844_09375	umbD	Imm_unclassified	1..10:Imm_unclassified
62057..65857	-	1266	OJF14533.1	BG844_09380	umbC	ALF+ALF+ALF_repeat+ALF+ALF_repeat+ALF_repeat+ALF_repeat+ALF_CC_1+PT-HINT+Tox-URI1.1	6..37:ALF,43..83:ALF,95..129:ALF_repeat,505..543:ALF,550..591:ALF_repeat,597..638:ALF_repeat,645..684:ALF_repeat,681..842:ALF_CC_1,1011..1142:PT-HINT,1153..1245:Tox-URI1.1
66473..66961	-	162	OJF14534.1	BG844_09385	umbB	SP+umbB	1..31:SP,54..160:umbB
67100..68815	-	571	OJF14535.1	BG844_09390	umbA	SP+Trypsin+UAL-Beta-prop-1	1..22:SP,24..232:Trypsin,255..534:UAL-Beta-prop-1
Crossiella cryophila Genome accession no NZ_JACHMH010000000
9309748..9310278	-	176	WP_185008696.1	HNR67_RS39925	umbD	Imm138	1..161:Imm138
9310275..9313922	-	1215	WP_185008698.1	HNR67_RS39930	umbC	SP+ALF+ALF+ALF_repeat+ALF_repeat+ALF_CC_1+ALF_CC_1+ALF+ALF_repeat+ALF+ALF_CC_1+Ntox64	1..20:SP,31..71:ALF,77..117:ALF,124..160:ALF_repeat,168..209:ALF_repeat,209..359:ALF_CC_1,342..471:ALF_CC_1,584..624:ALF,676..717:ALF_repeat,724..760:ALF,762..921:ALF_CC_1,1106..1213:Ntox64
9314249..9314680	+	143	WP_185008700.1	HNR67_RS39935	umbB	SP+umbB	1..16:SP,30..142:umbB
9314806..9316434	+	542	WP_185008702.1	HNR67_RS39940	umbA	Trypsin+Ricin_B_lectin+AbfB	11..205:Trypsin,242..373:Ricin_B_lectin,396..536:AbfB
7059014..7059493	+	159	WP_185005671.1	HNR67_RS30765	umbB	SP+umbB	1..27:SP,41..158:umbB
7059490..7063008	+	1172	WP_185005672.1	HNR67_RS30770	umbC	SP+ALF+ALF+ALF+ALF+ALF_CC_1+ALF+ALF_repeat+ALF_repeat+ALF_repeat+ALF_CC_1+Ntox12	1..32:SP,40..80:ALF,86..124:ALF,132..172:ALF,178..218:ALF,215..369:ALF_CC_1,593..629:ALF,638..678:ALF_repeat,685..726:ALF_repeat,731..767:ALF_repeat,771..930:ALF_CC_1,1088..1161:Ntox12
7063005..7063388	+	127	WP_185005673.1	HNR67_RS30775	umbD	Imm90	3..115:Imm90
3626727..3628760	-	677	WP_185003054.1	HNR67_RS16385	umbA	SP+Trypsin+UAL-Beta-prop-1	1..31:SP,30..217:Trypsin,338..644:UAL-Beta-prop-1
8945033..8946655	-	540	WP_185008115.1	HNR67_RS38270	umbA	SP+Trypsin+AbfB	1..31:SP,32..243:Trypsin,394..534:AbfB
8942264..8943970	-	568	WP_185008113.1	HNR67_RS38260	umbA	SP+Trypsin+UAL-Ricin-2+AbfB	1..26:SP,29..245:Trypsin,271..398:UAL-Ricin-2,421..562:AbfB
Crossiella equi Genome accession no NZ_MUMG01000000
2285..2557	-	90	WP_086783184.1	CCN45_RS15175	umbD	Imm_unclassified	1..10:Imm_unclassified
2584..6147	-	1187	WP_158103415.1	CCN45_RS15180	umbC	SP+ALF+ALF+ALF_repeat+ALF_repeat+ALF+ALF_repeat+ALF_repeat+ALF+ALF_CC_1+Ntox62	1..25:SP,36..76:ALF,82..122:ALF,128..168:ALF_repeat,173..216:ALF_repeat,591..631:ALF,636..677:ALF_repeat,683..730:ALF_repeat,736..777:ALF,780..891:ALF_CC_1,1069..1187:Ntox62
6408..6824	+	138	WP_143342593.1	CCN45_RS15185	umbB	SP+umbB	1..14:SP,28..137:umbB
7251..8918	+	555	WP_086783187.1	CCN45_RS15190	umbA	SP+Trypsin+DUF346+DUF346+DUF346+DUF346+DUF346+DUF346+DUF346	1..29:SP,27..239:Trypsin,266..302:DUF346,308..344:DUF346,354..387:DUF346,396..428:DUF346,438..471:DUF346,480..512:DUF346,523..553:DUF346
25905..26279	-	124	WP_086785790.1	CCN45_RS23240	umbD	Imm119	3..103:Imm119
26283..29972	-	1229	WP_143342746.1	CCN45_RS23245	umbC	SP+ALF+ALF+ALF+ALF+ALF_CC_1+ALF+ALF_repeat+ALF_repeat+ALF_repeat+ALF_CC_1+S8-VOC2	1..31:SP,43..83:ALF,89..129:ALF,135..176:ALF,182..222:ALF,372..493:ALF_CC_1,597..637:ALF,655..683:ALF_repeat,689..730:ALF_repeat,735..776:ALF_repeat,773..934:ALF_CC_1,1142..1225:S8-VOC2
30396..30887	+	163	WP_143342747.1	CCN45_RS23250	umbB	SP+umbB	1..26:SP,44..161:umbB
3620..4912	-	431	WP_158103358.1	CCN45_RS11200	umbA	SP+Trypsin+UAL-Beta-prop-1	1..24:SP,33..223:Trypsin,305..431:UAL-Beta-prop-1
359..1829	-	489	WP_086789642.1	CCN45_RS39135	umbA	Trypsin	11..201:Trypsin
Crossiella equi Genome accession no NZ_JAGIOO010000000
1041339..1042886	-	515	WP_209706401.1	JOF53_RS05150	umbA	SP+Trypsin	1..24:SP,37..227:Trypsin
1042883..1043440	-	185	WP_209706404.1	JOF53_RS05155	umbB	SP+umbB	1..27:SP,65..184:umbB
1045640..1047727	+	695	WP_245373230.1	JOF53_RS42970	umbC	ALF+ALF+ALF_CC_1+HINT.2+Tox-REase-7	7..48:ALF,54..94:ALF,92..252:ALF_CC_1,436..567:HINT.2,573..669:Tox-REase-7
657957..659624	-	555	WP_086783187.1	JOF53_RS03300	umbA	SP+Trypsin+DUF346+DUF346+DUF346+DUF346+DUF346+DUF346+DUF346	1..29:SP,27..239:Trypsin,266..302:DUF346,308..344:DUF346,354..387:DUF346,396..428:DUF346,438..471:DUF346,480..512:DUF346,523..553:DUF346
660051..660467	-	138	WP_143342593.1	JOF53_RS03305	umbB	SP+umbB	1..14:SP,28..137:umbB
660728..664438	+	1236	WP_209706290.1	JOF53_RS03310	umbC	SP+ALF+ALF+ALF_repeat+ALF_repeat+ALF+ALF_repeat+ALF_repeat+ALF+ALF_CC_1+Ntox62	1..25:SP,36..76:ALF,82..122:ALF,128..168:ALF_repeat,173..216:ALF_repeat,591..631:ALF,636..677:ALF_repeat,683..730:ALF_repeat,736..777:ALF,780..938:ALF_CC_1,1118..1236:Ntox62
664465..664737	+	90	WP_086783184.1	JOF53_RS03315	umbD	Imm_unclassified	1..10:Imm_unclassified
8238616..8239317	-	233	WP_086789920.1	JOF53_RS37670	umbA	SP+Trypsin	1..26:SP,40..227:Trypsin
8239672..8240331	+	219	WP_245374918.1	JOF53_RS37675		P:Glyoxalase_6+Glyoxalase_6	26..89:P:Glyoxalase_6,116..217:Glyoxalase_6
8240371..8241909	-	512	WP_209707635.1	JOF53_RS37680	umbC	SP+ALF_repeat+AbfB	1..38:SP,319..357:ALF_repeat,364..503:AbfB
6960647..6962200	+	517	WP_249044398.1	JOF53_RS31905	umbA	SP+Trypsin+Tachylectin	1..30:SP,32..249:Trypsin,268..503:Tachylectin
6962833..6964734	+	633	WP_209707431.1	JOF53_RS31915	umbA	SP+Trypsin+UAL-Beta-prop-1	1..24:SP,33..223:Trypsin,322..600:UAL-Beta-prop-1
2462110..2464152	+	680	WP_158103555.1	JOF53_RS10980	umbA	SP+Trypsin+UAL-Beta-prop-1	1..29:SP,30..217:Trypsin,336..637:UAL-Beta-prop-1
6956087..6957667	+	526	WP_143342510.1	JOF53_RS31890	umbA	SP+Trypsin+Ricin_B_lectin+AbfB	1..22:SP,23..228:Trypsin,248..361:Ricin_B_lectin,383..520:AbfB
6958676..6960349	+	557	WP_158103360.1	JOF53_RS31900	umbA	SP+Trypsin+UAL-Ricin-2+AbfB	1..27:SP,28..236:Trypsin,264..387:UAL-Ricin-2,410..549:AbfB
Crossiella sp. S99.2 Genome accession no NZ_JALMDK010000000
1272245..1273936	+	563	WP_247756103.1	MZC64_RS06135	umbA	SP+Trypsin+UAL-Ricin-2+UAL-Ricin-2+AbfB	1..29:SP,33..242:Trypsin,211..298:UAL-Ricin-2,269..393:UAL-Ricin-2,426..555:AbfB
1274167..1277934	+	1255	WP_247756105.1	MZC64_RS06140	umbC	SP+ALF+ALF+ALF+ALF+ALF+ALF_repeat+ALF+ALF+ALF_CC_1+TM+TM+TM+CdiA-CT3	1..34:SP,43..81:ALF,89..129:ALF,136..177:ALF,183..221:ALF,599..639:ALF,648..680:ALF_repeat,697..736:ALF,742..784:ALF,782..942:ALF_CC_1,1030..1049:TM,1056..1074:TM,1080..1104:TM,1149..1245:CdiA-CT3
1277949..1278305	+	118	WP_247756106.1	MZC64_RS06145	umbD	Imm130	8..104:Imm130
1278295..1278837	+	180	WP_247756108.1	MZC64_RS06150	umbB	SP+umbB	1..31:SP,50..179:umbB
1279652..1281154	+	500	WP_247756110.1	MZC64_RS06155	umbA	Trypsin+Ricin_B_lectin+AbfB	1..180:Trypsin,199..331:Ricin_B_lectin,354..494:AbfB
1247323..1248750	-	475	WP_247756071.1	MZC64_RS06015	umbD	Imm_unclassified	1..10:Imm_unclassified
1248686..1252111	-	1141	WP_247756072.1	MZC64_RS06020	umbC	SP+ALF+ALF_repeat+ALF_repeat+ALF_repeat+ALF+ALF_repeat+ALF_repeat+ALF+ALF_CC_1	1..19:SP,28..68:ALF,73..114:ALF_repeat,121..160:ALF_repeat,167..206:ALF_repeat,581..618:ALF,626..667:ALF_repeat,673..714:ALF_repeat,721..760:ALF,757..916:ALF_CC_1
1252649..1253101	+	150	WP_247756074.1	MZC64_RS06025	umbB	umbB	34..149:umbB
1253158..1254855	+	565	WP_247756075.1	MZC64_RS06030	umbA	SP+Trypsin+Ricin_B_lectin+AbfB	1..27:SP,32..245:Trypsin,265..396:Ricin_B_lectin,419..559:AbfB
5555..5938	-	127	WP_247765405.1	MZC64_RS43650	umbD	Imm90	3..115:Imm90
5935..7377	-	480	WP_247765496.1	MZC64_RS43655	umbC	ALF_repeat+ALF_repeat+ALF_CC_1+Ntox12	2..34:ALF_repeat,39..75:ALF_repeat,79..238:ALF_CC_1,396..469:Ntox12
9450..9929	-	159	WP_247765406.1	MZC64_RS43670	umbB	SP+umbB	1..27:SP,41..158:umbB
645003..647036	-	677	WP_247758435.1	MZC64_RS22320	umbA	SP+Trypsin+FN3.1+UAL-Beta-prop-1	1..31:SP,30..218:Trypsin,245..326:FN3.1,338..644:UAL-Beta-prop-1
178218..179843	-	541	WP_247764647.1	MZC64_RS38710	umbA	SP+Trypsin+Ricin_B_lectin+AbfB	1..31:SP,32..243:Trypsin,298..399:Ricin_B_lectin,395..535:AbfB
175457..177157	-	566	WP_247764645.1	MZC64_RS38700	umbA	SP+Trypsin+Ricin_B_lectin+AbfB	1..26:SP,29..225:Trypsin,264..396:Ricin_B_lectin,419..560:AbfB
Crossiella sp. SN42 Genome accession no NZ_JAMHIV010000000
86060..87820	-	586	WP_256509315.1	M8C13_RS19290	umbA	Trypsin+DUF346+DUF346+DUF346+DUF346+DUF346+DUF346+DUF346	56..268:Trypsin,286..324:DUF346,330..371:DUF346,378..413:DUF346,419..459:DUF346,465..501:DUF346,507..548:DUF346,560..585:DUF346
87889..88185	-	98	WP_252482019.1	M8C13_RS19295	umbD	Imm_unclassified	1..10:Imm_unclassified
88260..92003	-	1247	WP_252482020.1	M8C13_RS19300	umbC	SP+ALF_repeat+ALF+ALF_repeat+ALF_repeat+ALF_CC_1+ALF+ALF_repeat+ALF_repeat+ALF+ALF_CC_1+Ntox62	1..35:SP,50..91:ALF_repeat,97..137:ALF,143..183:ALF_repeat,188..231:ALF_repeat,348..478:ALF_CC_1,607..647:ALF,652..693:ALF_repeat,699..746:ALF_repeat,752..792:ALF,791..950:ALF_CC_1,1132..1247:Ntox62
92249..92602	+	117	WP_252482021.1	M8C13_RS19305	umbB	umbB	7..114:umbB
64197..65912	+	571	WP_256509313.1	M8C13_RS19225	umbA	SP+Trypsin+UAL-Ricin-2+UAL-Ricin-2+AbfB	1..38:SP,46..251:Trypsin,220..307:UAL-Ricin-2,278..402:UAL-Ricin-2,435..564:AbfB
65927..66160	-	77	WP_252482006.1	M8C13_RS19230	umbD	Imm105	2..46:Imm105
66393..66767	-	124	WP_256509331.1	M8C13_RS19235	umbD	Imm-Barstar	1..85:Imm-Barstar
67050..67373	-	107	WP_252482008.1	M8C13_RS19240	umbD	Imm136	1..105:Imm136
67375..71034	-	1219	WP_252482009.1	M8C13_RS19245	umbC	SP+ALF+ALF+ALF_repeat+ALF+ALF+ALF_repeat+ALF_repeat+ALF+ALF_CC_1+CdiA-CT3	1..16:SP,28..68:ALF,74..114:ALF,120..161:ALF_repeat,167..207:ALF,582..618:ALF,641..668:ALF_repeat,674..715:ALF_repeat,721..761:ALF,758..919:ALF_CC_1,1111..1217:CdiA-CT3
71592..72065	+	157	WP_252482010.1	M8C13_RS19250	umbB	SP+umbB	1..20:SP,39..156:umbB
58553..60211	-	552	WP_256509380.1	M8C13_RS20105	umbA	SP+Trypsin+DUF346+DUF346+DUF346+DUF346+DUF346+DUF346+DUF346	1..19:SP,24..234:Trypsin,252..290:DUF346,296..337:DUF346,344..379:DUF346,385..425:DUF346,431..467:DUF346,473..514:DUF346,524..551:DUF346
60401..60895	-	164	WP_252482182.1	M8C13_RS20110	umbB	SP+umbB	1..24:SP,48..163:umbB
61400..64819	+	1139	WP_252482183.1	M8C13_RS20115	umbC	SP+ALF+ALF_repeat+ALF_repeat+ALF_repeat+ALF_CC_1+ALF+ALF_repeat+ALF+ALF_repeat+ALF_CC_1+Tox-REase-9.1	1..17:SP,26..66:ALF,71..112:ALF_repeat,119..158:ALF_repeat,165..204:ALF_repeat,340..472:ALF_CC_1,579..615:ALF,624..665:ALF_repeat,673..712:ALF,717..758:ALF_repeat,755..916:ALF_CC_1,1065..1106:Tox-REase-9.1
64840..66186	+	448	WP_252482184.1	M8C13_RS20120	umbD	Imm_unclassified	1..10:Imm_unclassified
162479..162751	-	90	WP_252481662.1	M8C13_RS17435	umbD	Imm131	11..57:Imm131
162778..166491	-	1237	WP_252481663.1	M8C13_RS17440	umbC	SP+ALF+ALF+ALF+ALF_repeat+ALF+ALF+ALF+ALF_CC_1+Ntox62	1..28:SP,36..76:ALF,82..122:ALF,128..165:ALF,173..216:ALF_repeat,588..625:ALF,681..727:ALF,733..777:ALF,776..935:ALF_CC_1,1121..1237:Ntox62
166567..167025	+	152	WP_252481664.1	M8C13_RS17445	umbB	SP+umbB	1..28:SP,42..151:umbB
2631..3092	-	153	WP_252484849.1	M8C13_RS33830	umbB	SP+umbB	1..24:SP,38..150:umbB
3428..6931	+	1167	WP_256510171.1	M8C13_RS33835	umbC	ALF+ALF+ALF+ALF_repeat+ALF_CC_1+ALF_CC_1+ALF+ALF_repeat+ALF+ALF_CC_1+Ntox64	2..36:ALF,44..82:ALF,90..129:ALF,134..175:ALF_repeat,177..326:ALF_CC_1,358..503:ALF_CC_1,550..590:ALF,642..683:ALF_repeat,690..729:ALF,726..887:ALF_CC_1,1064..1165:Ntox64
58553..60268	-	571	WP_252482181.1	M8C13_RS20105	umbA	SP+Trypsin+DUF346+DUF346+DUF346+DUF346+DUF346+DUF346+DUF346	1..38:SP,43..253:Trypsin,271..309:DUF346,315..356:DUF346,363..398:DUF346,404..444:DUF346,450..486:DUF346,492..533:DUF346,543..570:DUF346
175799..177466	+	555	WP_252481675.1	M8C13_RS17500	umbA	SP+Trypsin+DUF346+DUF346+DUF346+DUF346+DUF346+DUF346+DUF346	1..29:SP,27..239:Trypsin,266..302:DUF346,308..344:DUF346,354..387:DUF346,396..429:DUF346,438..471:DUF346,480..511:DUF346,523..552:DUF346
64251..65912	+	553	WP_252482005.1	M8C13_RS19225	umbA	SP+Trypsin+UAL-Ricin-2+UAL-Ricin-2+AbfB	1..20:SP,28..233:Trypsin,202..289:UAL-Ricin-2,260..384:UAL-Ricin-2,417..546:AbfB
86060..87784	-	574	WP_252482018.1	M8C13_RS19290	umbA	SP+Trypsin+DUF346+DUF346+DUF346+DUF346+DUF346+DUF346+DUF346	1..44:SP,44..256:Trypsin,274..312:DUF346,318..359:DUF346,366..401:DUF346,407..447:DUF346,453..489:DUF346,495..536:DUF346,548..573:DUF346
144504..146117	-	537	WP_252482055.1	M8C13_RS19515	umbA	SP+Trypsin+RicinB_lectin_2+AbfB	1..19:SP,26..239:Trypsin,283..351:RicinB_lectin_2,391..531:AbfB
Embleya hyalina Genome accession no BIFH01000000
36265..38493	-	742	GCE02262.1	EHYA_10039	umbA	SP+Trypsin+FG-GAP+FG-GAP_2	1..39:SP,42..256:Trypsin,324..362:FG-GAP,451..492:FG-GAP_2
38508..39023	-	171	GCE02263.1	EHYA_10040	umbB	SP+umbB	1..32:SP,56..170:umbB
39253..42561	-	1102	GCE02264.1	EHYA_10041	umbC	SP+ALF+P:ALF+ALF+ALF+ALF_CC_1+ALF+ALF+ALF_repeat+ALF_CC_1+4TM_Toxin	1..35:SP,54..90:ALF,100..138:P:ALF,146..187:ALF,193..233:ALF,234..385:ALF_CC_1,614..648:ALF,660..700:ALF,706..744:ALF_repeat,792..951:ALF_CC_1,1002..1095:4TM_Toxin
Embleya scabrispora Genome accession no MWQN01000000
109623..111851	-	742	OPC77746.1	B4N89_36260	umbA	SP+Trypsin+FG-GAP+FG-GAP_2	1..39:SP,42..256:Trypsin,324..362:FG-GAP,451..492:FG-GAP_2
111866..112234	-	122	OPC77747.1	B4N89_36265	umbB	umbB	7..121:umbB
112147..112350	-	67	OPC77748.1	B4N89_36270	umbD	Imm_unclassified	1..10:Imm_unclassified
112568..115843	-	1091	OPC78439.1	B4N89_36275	umbC	SP+ALF+P:ALF+ALF+ALF+ALF_CC_1+ALF+ALF+ALF_repeat+ALF_CC_1+4TM_Toxin	1..24:SP,43..79:ALF,89..127:P:ALF,135..176:ALF,182..222:ALF,224..374:ALF_CC_1,603..637:ALF,649..689:ALF,695..733:ALF_repeat,781..940:ALF_CC_1,991..1083:4TM_Toxin
Haloactinospora alba Genome accession no NZ_VFQC01000000
2171254..2171760	+	168	WP_211351787.1	FHX37_RS09765	umbB	SP+umbB	1..28:SP,53..167:umbB
2171783..2173960	+	725	WP_141923628.1	FHX37_RS09770	umbA	SP+Trypsin+FG-GAP+Fungal_lectin	1..28:SP,33..246:Trypsin,313..350:FG-GAP,380..718:Fungal_lectin
2174073..2177417	+	1114	WP_211351788.1	FHX37_RS09775	umbC	SP+ALF+ALF+ALF+ALF+ALF_CC_1+ALF+ALF+ALF+ALF_CC_1+4TM_Toxin	1..35:SP,47..81:ALF,92..130:ALF,138..179:ALF,185..226:ALF,223..378:ALF_CC_1,603..639:ALF,649..686:ALF,696..738:ALF,781..942:ALF_CC_1,993..1114:4TM_Toxin
Halosaccharopolyspora lacisalsi Genome accession no NZ_JACGWZ010000000
808548..810503	-	651	WP_182542765.1	FHX42_RS03925	umbA	SP+Trypsin+FN3.1+UAL-Beta-prop-1	1..29:SP,32..243:Trypsin,249..321:FN3.1,340..617:UAL-Beta-prop-1
810533..810976	-	147	WP_182542766.1	FHX42_RS03930	umbB	umbB	34..146:umbB
811468..814494	+	1008	WP_235987035.1	FHX42_RS03935	umbC	ALF+ALF+ALF+ALF+ALF_CC_1+ALF+ALF_repeat+ALF_repeat+ALF_repeat+ALF_CC_1	2..27:ALF,33..73:ALF,93..121:ALF,127..168:ALF,171..311:ALF_CC_1,543..583:ALF,588..629:ALF_repeat,635..677:ALF_repeat,684..723:ALF_repeat,720..880:ALF_CC_1
Hamadaea flava Genome accession no NZ_JAMZDZ010000000
5908411..5910942	-	843	WP_253760741.1	HDA40_RS27750	umbAB	SP+umbB+Trypsin+PTX.1+UAL-Beta-prop-1	1..29:SP,48..177:umbB,192..359:Trypsin,420..590:PTX.1,585..843:UAL-Beta-prop-1
5911854..5915729	+	1291	WP_253760742.1	HDA40_RS27755	umbC	SP+ALF+ALF+ALF+ALF+ALF_CC_1+ALF_repeat+ALF+ALF_repeat+ALF_CC_1+Tox-Arc.1	1..36:SP,44..84:ALF,90..132:ALF,140..180:ALF,187..228:ALF,232..383:ALF_CC_1,648..687:ALF_repeat,695..740:ALF,746..788:ALF_repeat,785..946:ALF_CC_1,1166..1291:Tox-Arc.1
Hamadaea tsunoensis DSM 44101 Genome accession no NZ_AUAX01000000
181009..182844	-	611	WP_027344132.1	G401_RS0121525	umbA	Trypsin_2+VMAP-C	17..174:Trypsin_2,349..591:VMAP-C
182858..183163	-	101	WP_211240797.1	G401_RS0121530		Trypco1	7..98:Trypco1
183477..187322	-	1281	WP_051366954.1	G401_RS47355	umbC	SP+ALF+ALF+ALF+ALF+ALF_repeat+ALF+ALF_repeat+ALF_CC_1+Peptidase_C70	1..23:SP,34..72:ALF,80..118:ALF,126..165:ALF,173..211:ALF,634..675:ALF_repeat,681..721:ALF,731..774:ALF_repeat,771..932:ALF_CC_1,1151..1268:Peptidase_C70
187686..190448	+	920	WP_051366955.1	G401_RS53095	umbAB	SP+umbB+Trypsin+Laminin_G_3	1..29:SP,46..175:umbB,184..351:Trypsin,441..592:Laminin_G_3
Jiangella alkaliphila Genome accession no NZ_LBMC01000000
11182..13524	+	780	WP_160312808.1	AA090_RS35930	umbAB	Trypsin+umbB	9..187:Trypsin,640..778:umbB
13538..17623	+	1361	WP_152691005.1	AA090_RS27575	umbC	SP+ALF+ALF+ALF+ALF+ALF_CC_1+ALF+ALF+ALF_repeat+ALF_CC_1+SCP1201-deaminases	1..39:SP,52..86:ALF,97..136:ALF,144..182:ALF,191..229:ALF,395..539:ALF_CC_1,657..689:ALF,701..746:ALF,752..794:ALF_repeat,791..949:ALF_CC_1,1230..1356:SCP1201-deaminases
Jiangella muralis Genome accession no NZ_LFXL01000000
531421..535503	-	1360	WP_157574297.1	ACW62_RS02420	umbC	SP+P:ALF+ALF+ALF+ALF+ALF_repeat+P:ALF+ALF_repeat+ALF_CC_1+SCP1201-deaminases	1..39:SP,52..81:P:ALF,97..137:ALF,143..184:ALF,190..228:ALF,654..690:ALF_repeat,701..745:P:ALF,752..794:ALF_repeat,791..949:ALF_CC_1,1228..1355:SCP1201-deaminases
535591..538047	-	818	WP_053202456.1	ACW62_RS02425	umbAB	TM+Trypsin+Fungal_lectin+umbB	12..33:TM,46..225:Trypsin,407..725:Fungal_lectin,673..817:umbB
303451..305910	+	819	WP_157574686.1	ACW62_RS11695	umbAB	SP+Trypsin+Fungal_lectin+umbB	1..44:SP,48..248:Trypsin,293..729:Fungal_lectin,679..818:umbB
305916..310010	+	1364	WP_169792041.1	ACW62_RS11700	umbC	SP+ALF+ALF+ALF+ALF+ALF_repeat+ALF+ALF_repeat+ALF_CC_1+SCP1201-deaminases	1..40:SP,55..89:ALF,100..141:ALF,147..186:ALF,194..233:ALF,665..694:ALF_repeat,705..747:ALF,756..798:ALF_repeat,795..951:ALF_CC_1,1232..1359:SCP1201-deaminases
Jiangella rhizosphaerae Genome accession no NZ_QUAL01000000
77753..80218	+	821	WP_158602957.1	DY240_RS22370	umbAB	SP+Trypsin+Fungal_lectin+umbB	1..34:SP,49..249:Trypsin,285..653:Fungal_lectin,679..820:umbB
80232..81215	+	328	WP_199702042.1	DY240_RS22375	umbC	SP+ALF+ALF+ALF+ALF	1..36:SP,48..82:ALF,93..134:ALF,140..180:ALF,187..226:ALF
Kibdelosporangium aridum Genome accession no FWXV01000000
1639628..1640359	-	243	SMC98415.1	SAMN05661093_03536	umbD	ImmHEAT.1+HEAT_2	40..200:ImmHEAT.1,189..243:HEAT_2
1640373..1644635	-	1420	SMC98422.1	SAMN05661093_03537	umbC	ALF_repeat+ALF+ALF+ALF+ALF_CC_1+ALF+ALF_repeat+ALF+ALF+ALF_CC_1+HINT.2+Tox-REase-7	108..149:ALF_repeat,155..195:ALF,201..241:ALF,249..287:ALF,287..438:ALF_CC_1,667..702:ALF,707..748:ALF_repeat,755..796:ALF,802..842:ALF,840..1000:ALF_CC_1,1182..1316:HINT.2,1321..1419:Tox-REase-7
1644907..1645407	+	166	SMC98460.1	SAMN05661093_03538	umbB	SP+umbB	1..23:SP,45..164:umbB
1645425..1647020	+	531	SMC98469.1	SAMN05661093_03539	umbA	SP+Trypsin+Tachylectin	1..27:SP,57..257:Trypsin,309..491:Tachylectin
Kibdelosporangium banguiense Genome accession no NZ_JAGINW010000000
3827864..3828277	-	137	WP_209639400.1	JOF56_RS18175	umbD	Imm109	8..116:Imm109
3828517..3829473	+	318	WP_209639403.1	JOF56_RS18180	umbC	ALF_repeat+ALF+ALF+ALF_repeat	2..40:ALF_repeat,46..84:ALF,92..132:ALF,137..178:ALF_repeat
3830190..3831980	+	596	WP_245379702.1	JOF56_RS18185	umbC	ALF_repeat+ALF_repeat+ALF_repeat+ALF_repeat+ALF_CC_1+Tox-REase-3	5..31:ALF_repeat,40..77:ALF_repeat,87..128:ALF_repeat,133..174:ALF_repeat,171..332:ALF_CC_1,489..592:Tox-REase-3
3831988..3832395	+	135	WP_209639409.1	JOF56_RS18190	umbD	Imm7.1	1..134:Imm7.1
3832340..3832813	-	157	WP_209639412.1	JOF56_RS18195		SP	1..28:SP
3833330..3835177	+	615	WP_245378296.1	JOF56_RS18200	umbA	SP+Trypsin+UAL-Beta-prop-1	1..36:SP,39..246:Trypsin,348..598:UAL-Beta-prop-1
3833372..3835177	+	601	WP_209639416.1	JOF56_RS18200	umbA	SP+Trypsin+UAL-Beta-prop-1	1..22:SP,25..232:Trypsin,334..584:UAL-Beta-prop-1
Kibdelosporangium persicum Genome accession no NZ_JAAATY010000000
267661..269247	-	528	WP_173132183.1	GC106_RS18960	umbA	SP+Trypsin+Tachylectin	1..28:SP,31..230:Trypsin,339..492:Tachylectin
269265..269789	-	174	WP_173132186.1	GC106_RS18965	umbB	SP+umbB	1..23:SP,53..172:umbB
270272..274321	+	1349	WP_173132188.1	GC106_RS18970	umbC	SP+ALF_repeat+ALF+ALF+ALF+ALF_CC_1+ALF+ALF_repeat+ALF+ALF+ALF_CC_1+HINT.2+Tox-REase-7	1..29:SP,37..78:ALF_repeat,84..124:ALF,130..170:ALF,179..216:ALF,349..481:ALF_CC_1,591..630:ALF,636..678:ALF_repeat,684..725:ALF,731..771:ALF,769..929:ALF_CC_1,1111..1242:HINT.2,1248..1346:Tox-REase-7
274347..275129	+	260	WP_173132191.1	GC106_RS18975	umbD	ImmHEAT.1+HEAT_2	58..217:ImmHEAT.1,217..257:HEAT_2
Kibdelosporangium sp. MJ126-NF4 Genome accession no CDME01000000
700768..701475	-	235	CEL16331.1		umbD	ImmHEAT.1	33..192:ImmHEAT.1
701594..705490	-	1298	CEL16332.1	.	umbC	ALF_repeat+ALF+ALF+ALF_repeat+ALF_CC_1+ALF+ALF_repeat+ALF+ALF+ALF_CC_1+HINT.2+Tox-REase-7	3..27:ALF_repeat,33..71:ALF,79..119:ALF,125..165:ALF_repeat,165..316:ALF_CC_1,545..579:ALF,585..626:ALF_repeat,633..674:ALF,680..720:ALF,718..878:ALF_CC_1,1060..1191:HINT.2,1197..1295:Tox-REase-7
706198..706629	+	143	CEL16333.1	.	umbB	umbB	21..140:umbB
706643..708226	+	527	CEL16334.1	.	umbA	SP+Trypsin+Tachylectin	1..30:SP,53..253:Trypsin,302..488:Tachylectin
Kitasatospora aureofaciens Genome accession no LGUY01000000
101268..101666	-	132	KOG73223.1	ADK78_16805	umbD	Imm82	3..129:Imm82
101734..105108	-	1124	KOG73224.1	ADK78_16810	umbC	SP+ALF+ALF+ALF+ALF_repeat+ALF_CC_1+ALF+ALF_repeat+ALF+ALF+ALF_CC_1+4TM_Toxin	1..37:SP,52..88:ALF,98..137:ALF,144..185:ALF,190..231:ALF_repeat,231..382:ALF_CC_1,607..643:ALF,663..692:ALF_repeat,699..740:ALF,746..786:ALF,783..944:ALF_CC_1,1007..1121:4TM_Toxin
105457..105984	+	175	KOG73225.1	ADK78_16815	umbB	SP+umbB	1..30:SP,62..173:umbB
106098..107633	+	511	KOG73226.1	ADK78_16820	umbA	SP+Trypsin+UAL-Beta-prop-1	1..31:SP,32..246:Trypsin,261..511:UAL-Beta-prop-1
10962..12506	+	514	KOG71156.1	ADK78_25715	umbA	SP+Trypsin+UAL-Beta-prop-1	1..31:SP,32..248:Trypsin,263..506:UAL-Beta-prop-1
23758..25302	+	514	KOG73032.1	ADK78_17340	umbA	SP+Trypsin+UAL-Beta-prop-1	1..31:SP,32..225:Trypsin,263..506:UAL-Beta-prop-1
Kitasatospora cheerisanensis KCTC 2395 Genome accession no JNBY01000000
7947424..7952022	-	1532	KDN80637.1	KCH_76130	umbC	SP+ALF_repeat+ALF+ALF_repeat+ALF_repeat+ALF+ALF_repeat+ALF_repeat+ALF+ALF_CC_1+HINT.2+RNAse_A_bac	1..34:SP,45..86:ALF_repeat,92..130:ALF,138..178:ALF_repeat,183..224:ALF_repeat,599..636:ALF,644..685:ALF_repeat,691..732:ALF_repeat,739..778:ALF,777..936:ALF_CC_1,1254..1376:HINT.2,1392..1531:RNAse_A_bac
7952233..7954173	-	646	KDN80638.1	KCH_76140	umbAB	SP+umbB+Trypsin+UAL-Ricin-2+UAL-Ricin-2+UAL-Ricin-1	1..18:SP,33..148:umbB,158..335:Trypsin,372..496:UAL-Ricin-2,455..596:UAL-Ricin-2,576..643:UAL-Ricin-1
7955119..7955262	-	47	KDN80639.1	KCH_76150
7956507..7958537	+	676	KDN80640.1	KCH_76160	umbAB	SP+umbB+Trypsin	1..19:SP,34..147:umbB,157..343:Trypsin
7958709..7960604	+	631	KDN80641.1	KCH_76170	umbC	SP+ALF_repeat+ALF_repeat+ALF_repeat+ALF+ALF_CC_1	1..34:SP,45..86:ALF_repeat,92..128:ALF_repeat,138..178:ALF_repeat,184..224:ALF,224..376:ALF_CC_1
7960592..7963147	+	851	KDN80642.1	KCH_76180	umbC	ALF_repeat+ALF_repeat+ALF+ALF_CC_1+HINT.2+Ntox62	16..57:ALF_repeat,63..104:ALF_repeat,111..150:ALF,149..306:ALF_CC_1,596..722:HINT.2,727..849:Ntox62
Kitasatospora cineracea Genome accession no RJVJ01000000
691806..693803	-	665	ROR35810.1	EDD39_7474	umbAB	SP+umbB+Trypsin+UAL-Beta-prop-1	1..31:SP,48..166:umbB,180..365:Trypsin,405..664:UAL-Beta-prop-1
694116..698270	+	1384	ROR35811.1	EDD39_7475	umbC	SP+ALF+ALF+ALF_repeat+ALF_repeat+ALF+ALF_repeat+ALF+ALF_repeat+ALF_CC_1+HINT.1+SCP1201-deaminases	1..26:SP,38..71:ALF,87..126:ALF,133..170:ALF_repeat,179..219:ALF_repeat,590..625:ALF,635..675:ALF_repeat,681..722:ALF,727..772:ALF_repeat,769..930:ALF_CC_1,1091..1222:HINT.1,1253..1372:SCP1201-deaminases
698287..698823	+	178	ROR35812.1	EDD39_7476	umbD	Imm1.2	34..154:Imm1.2
Kitasatospora gansuensis Genome accession no NZ_JACHJR010000000
4923344..4925230	-	628	WP_184918791.1	F4556_RS22065	umbA	SP+Trypsin	1..36:SP,40..255:Trypsin
4925289..4925747	-	152	WP_184918793.1	F4556_RS22070	umbB	SP+umbB	1..19:SP,39..151:umbB
4926078..4929767	+	1229	WP_184918795.1	F4556_RS22075	umbC	SP+ALF+ALF+ALF+ALF_repeat+ALF+ALF_repeat+ALF+ALF+ALF_CC_1	1..21:SP,33..67:ALF,80..119:ALF,126..164:ALF,171..211:ALF_repeat,586..626:ALF,631..673:ALF_repeat,681..718:ALF,726..766:ALF,763..923:ALF_CC_1
4929758..4930657	+	299	WP_184918797.1	F4556_RS22080	umbD	Imm120	189..294:Imm120
376768..378840	+	690	WP_184911050.1	F4556_RS01810	umbAB	umbB+Trypsin	24..138:umbB,146..350:Trypsin
379116..381287	+	723	WP_184911053.1	F4556_RS01815	umbAB	SP+umbB+Trypsin+UAL-Beta-prop-1	1..25:SP,37..151:umbB,162..362:Trypsin,355..687:UAL-Beta-prop-1
381495..382982	+	495	WP_184911055.1	F4556_RS01820	umbAB	umbB+Trypsin+Ricin_B_lectin	24..138:umbB,147..350:Trypsin,358..492:Ricin_B_lectin
383113..387600	+	1495	WP_184911057.1	F4556_RS01825	umbC	SP+ALF_repeat+ALF_repeat+ALF_repeat+ALF+ALF+ALF_repeat+ALF_repeat+ALF+ALF_CC_1+PT-HINT+XOO2897-deaminases	1..34:SP,46..87:ALF_repeat,93..129:ALF_repeat,139..179:ALF_repeat,185..225:ALF,600..640:ALF,645..686:ALF_repeat,692..733:ALF_repeat,739..776:ALF,779..935:ALF_CC_1,1226..1354:PT-HINT,1386..1468:XOO2897-deaminases
387616..388023	+	135	WP_184911059.1	F4556_RS01830	umbD	Imm116	6..132:Imm116
6947374..6949245	+	623	WP_246511906.1	F4556_RS31330	umbA	Trypsin+UAL-Beta-prop-1+RicinB_lectin_2+RicinB_lectin_2	10..179:Trypsin,222..486:UAL-Beta-prop-1,487..528:RicinB_lectin_2,521..608:RicinB_lectin_2
6951515..6954244	+	909	WP_246511907.1	F4556_RS38645	umbC	ALF+ALF_repeat+ALF_repeat+ALF+ALF_CC_1+PT-HINT+XOO2897-deaminases	1..35:ALF,40..81:ALF_repeat,87..128:ALF_repeat,135..174:ALF,173..331:ALF_CC_1,640..768:PT-HINT,800..882:XOO2897-deaminases
6954260..6954667	+	135	WP_184911059.1	F4556_RS31340	umbD	Imm116	6..132:Imm116
6946954..6949245	+	763	WP_184922111.1	F4556_RS31330	umbA	Trypsin+UAL-Beta-prop-1+RicinB_lectin_2+RicinB_lectin_2	139..319:Trypsin,362..626:UAL-Beta-prop-1,627..668:RicinB_lectin_2,661..748:RicinB_lectin_2
834131..836113	+	660	WP_184911613.1	F4556_RS03845	umbA	SP+Trypsin+UAL-Beta-prop-1	1..29:SP,168..378:Trypsin,384..659:UAL-Beta-prop-1
Kitasatospora griseola Genome accession no BMRI01000000
18441..19526	-	361	GGR01945.1	GCM10010195_67120	umbD	Imm55.1+Imm55.1	11..138:Imm55.1,199..347:Imm55.1
19868..24049	-	1393	GGR01953.1	GCM10010195_67130	umbC	SP+ALF_repeat+ALF+ALF_repeat+ALF_repeat+ALF+ALF_repeat+ALF+ALF_repeat+ALF_CC_1+HINT.2+SCP1201-deaminases	1..25:SP,36..71:ALF_repeat,86..125:ALF,132..169:ALF_repeat,178..218:ALF_repeat,586..623:ALF,634..674:ALF_repeat,680..721:ALF,726..771:ALF_repeat,768..929:ALF_CC_1,1095..1232:HINT.2,1257..1390:SCP1201-deaminases
24394..26388	+	664	GGR01960.1	GCM10010195_67140	umbAB	SP+umbB+Trypsin+RicinB_lectin_2+UAL-Ricin-2+UAL-Ricin-2	1..23:SP,41..159:umbB,170..358:Trypsin,352..414:RicinB_lectin_2,392..515:UAL-Ricin-2,475..615:UAL-Ricin-2
Kitasatospora herbaricolor Genome accession no BMSD01000000
63923..64345	-	140	GGV32070.1	GCM10010495_55960	umbD	Imm88	2..129:Imm88
64342..67662	-	1106	GGV32075.1	GCM10010495_55970	umbC	ALF_repeat+ALF+ALF+ALF_repeat+ALF+ALF_repeat+ALF+ALF_repeat+ALF_CC_1+Ntox71	1..27:ALF_repeat,34..73:ALF,79..117:ALF,124..165:ALF_repeat,544..580:ALF,585..627:ALF_repeat,633..674:ALF,679..720:ALF_repeat,717..877:ALF_CC_1,924..1105:Ntox71
68177..68677	+	166	GGV32081.1	GCM10010495_55980	umbB	SP+umbB	1..29:SP,49..165:umbB
68798..70291	+	497	GGV32088.1	GCM10010495_55990	umbA	SP+Trypsin+Fungal_lectin	1..36:SP,37..252:Trypsin,205..471:Fungal_lectin
Kitasatospora indigofera Genome accession no BNBO01000000
27298..27936	-	212	GHH80453.1	GCM10018781_60810	umbD	Imm103_N+Imm103_C	8..104:Imm103_N,114..211:Imm103_C
27940..32439	-	1499	GHH80454.1	GCM10018781_60820	umbC	SP+ALF_repeat+ALF_repeat+ALF_repeat+ALF+ALF_CC_1+ALF+ALF_repeat+ALF_repeat+ALF+ALF_CC_1+HINT.2+Ntox41	1..32:SP,43..84:ALF_repeat,90..126:ALF_repeat,136..176:ALF_repeat,182..222:ALF,223..367:ALF_CC_1,597..637:ALF,642..683:ALF_repeat,689..730:ALF_repeat,736..776:ALF,775..932:ALF_CC_1,1214..1347:HINT.2,1364..1495:Ntox41
32704..34518	-	604	GHH80456.1	GCM10018781_60830	umbAB	umbB+Trypsin	6..76:umbB,83..299:Trypsin
34570..34782	-	70	GHH80458.1	GCM10018781_60840	umbB	SP+umbB	1..36:SP,50..70:umbB
Kitasatospora kifunensis Genome accession no NZ_JACHJV010000000
5582246..5583718	-	490	WP_184938314.1	FHR34_RS24085	umbA	SP+Trypsin+UAL-Bulb-1+UAL-Bulb-1	1..29:SP,30..240:Trypsin,250..367:UAL-Bulb-1,334..470:UAL-Bulb-1
5583809..5584333	-	174	WP_246561149.1	FHR34_RS24090	umbB	SP+umbB	1..19:SP,56..173:umbB
5584872..5588981	+	1369	WP_184938316.1	FHR34_RS24095	umbC	ALF_repeat+ALF+ALF_repeat+ALF_repeat+ALF_CC_1+ALF_CC_1+ALF+ALF_repeat+ALF_repeat+ALF+ALF_CC_1+TM+HINT.2+Ntox41	28..63:ALF_repeat,75..114:ALF,120..161:ALF_repeat,166..207:ALF_repeat,204..344:ALF_CC_1,340..474:ALF_CC_1,585..622:ALF,627..669:ALF_repeat,674..715:ALF_repeat,721..761:ALF,758..919:ALF_CC_1,999..1018:TM,1111..1245:HINT.2,1261..1366:Ntox41
5589005..5589424	+	139	WP_184938318.1	FHR34_RS24100	umbD	Imm_unclassified	1..10:Imm_unclassified
6278325..6280256	+	643	WP_184939588.1	FHR34_RS27000	umbAB	SP+umbB+Trypsin+UAL-Beta-prop-1	1..16:SP,31..143:umbB,156..357:Trypsin,373..642:UAL-Beta-prop-1
6280368..6281939	+	523	WP_184939591.1	FHR34_RS27005		SP+Lipase_GDSL_2+UAL-Beta-prop-1	1..29:SP,43..220:Lipase_GDSL_2,252..523:UAL-Beta-prop-1
6282015..6286598	+	1527	WP_184939595.1	FHR34_RS27010	umbC	SP+ALF_repeat+ALF_repeat+ALF_repeat+ALF_repeat+ALF+ALF_repeat+ALF_repeat+ALF+ALF_CC_1+HINT.2+Ntox41	1..36:SP,45..86:ALF_repeat,92..131:ALF_repeat,138..178:ALF_repeat,183..224:ALF_repeat,599..636:ALF,644..685:ALF_repeat,691..732:ALF_repeat,738..778:ALF,777..935:ALF_CC_1,1241..1374:HINT.2,1391..1523:Ntox41
6286605..6287240	+	211	WP_184939598.1	FHR34_RS27015	umbD	Imm103_N+Imm103_C	8..103:Imm103_N,115..210:Imm103_C
7455166..7459596	-	1476	WP_246561508.1	FHR34_RS31715	umbC	SP+ALF_repeat+ALF_repeat+ALF_repeat+ALF_repeat+ALF+ALF_repeat+ALF+ALF+ALF_CC_1+PT-HINT+S8-BECR2	1..18:SP,22..63:ALF_repeat,69..104:ALF_repeat,115..155:ALF_repeat,160..201:ALF_repeat,576..613:ALF,621..662:ALF_repeat,669..709:ALF,715..753:ALF,754..912:ALF_CC_1,1223..1358:PT-HINT,1391..1473:S8-BECR2
7460136..7462232	-	698	WP_246560189.1	FHR34_RS31720	umbAB	SP+umbB+Trypsin	1..44:SP,59..171:umbB,172..385:Trypsin
7460136..7462139	-	667	WP_184941538.1	FHR34_RS31720	umbA	Trypsin	141..354:Trypsin
Kitasatospora niigatensis Genome accession no RKQG01000000
404790..406829	-	679	RPE27897.1	EDD38_7187	umbAB	SP+umbB+Trypsin	1..31:SP,48..166:umbB,181..387:Trypsin
407142..411209	+	1355	RPE27898.1	EDD38_7188	umbC	SP+ALF+ALF+ALF_repeat+ALF_repeat+ALF+ALF_repeat+ALF+ALF_repeat+ALF_CC_1+HINT.1+Tox-REase-3	1..26:SP,38..71:ALF,87..126:ALF,133..170:ALF_repeat,179..219:ALF_repeat,588..623:ALF,633..673:ALF_repeat,679..720:ALF,725..770:ALF_repeat,767..928:ALF_CC_1,1089..1260:HINT.1,1246..1350:Tox-REase-3
411647..412015	+	122	RPE27899.1	EDD38_7189	umbD	Imm_unclassified	1..10:Imm_unclassified
464437..466293	-	618	RPE27953.1	EDD38_7250	umbA	SP+Trypsin+UAL-Bulb-1+UAL-Bulb-1	1..29:SP,46..256:Trypsin,306..449:UAL-Bulb-1,487..616:UAL-Bulb-1
Kitasatospora phosalacinea Genome accession no NZ_JNYE01000000
32831..34069	+	412	WP_051777651.1	OO57_RS39465	umbC	SP+ALF+ALF+TM	1..29:SP,167..204:ALF,262..303:ALF,384..404:TM
34198..34968	-	256	WP_033252967.1	OO57_RS15125		TetR-HTH.1	36..100:TetR-HTH.1
35108..35758	+	216	WP_033252968.1	OO57_RS15130		Rhomboid_2	10..200:Rhomboid_2
35816..37528	+	570	WP_033252969.1	OO57_RS15135		DUF885	31..565:DUF885
37698..39194	+	498	WP_051777652.1	OO57_RS15140		MFS_1+TM+TM	23..419:MFS_1,418..437:TM,449..476:TM
39439..40365	+	308	WP_051777654.1	OO57_RS15145	umbA	TM+Trypsin_2	12..36:TM,129..277:Trypsin_2
Kitasatospora sp. CB02891 Genome accession no NZ_NNBO01000000
229949..230599	-	216	WP_157815740.1	CG736_RS25605	umbD	Imm103_N+Imm103_C	7..101:Imm103_N,115..208:Imm103_C
230624..235231	-	1535	WP_100588526.1	CG736_RS25610	umbC	SP+ALF_repeat+ALF+ALF_repeat+ALF_repeat+ALF+ALF_repeat+ALF_repeat+ALF+ALF_CC_1+HINT.1+RNAse_A_bac	1..34:SP,45..86:ALF_repeat,92..130:ALF,138..178:ALF_repeat,183..224:ALF_repeat,599..636:ALF,644..685:ALF_repeat,691..732:ALF_repeat,739..778:ALF,777..935:ALF_CC_1,1240..1365:HINT.1,1394..1534:RNAse_A_bac
235461..237641	-	726	WP_198520609.1	CG736_RS25615	umbAB	SP+umbB+Trypsin+UAL-Bulb-1+UAL-Bulb-1+UAL-Bulb-1	1..29:SP,43..156:umbB,165..345:Trypsin,364..489:UAL-Bulb-1,476..612:UAL-Bulb-1,619..725:UAL-Bulb-1
30430..35820	+	1796	WP_157815665.1	CG736_RS38650	umbA	TM+Fungal_lectin+Trypsin+RicinB_lectin_2+UAL-Ricin-2+UAL-Ricin-2	77..98:TM,641..1025:Fungal_lectin,1301..1505:Trypsin,1505..1589:RicinB_lectin_2,1558..1698:UAL-Ricin-2,1665..1789:UAL-Ricin-2
Kitasatospora sp. DSM 101779 Genome accession no NZ_JAHTIK010000000
6088807..6092853	-	1348	WP_263105842.1	KSNIM_RS27700	umbC	SP+ALF_repeat+ALF+ALF_repeat+ALF_repeat+ALF+ALF_repeat+ALF+ALF_repeat+ALF_CC_1+HINT.1+Ntox27.1	1..17:SP,29..71:ALF_repeat,77..117:ALF,124..161:ALF_repeat,170..208:ALF_repeat,578..617:ALF,622..663:ALF_repeat,671..711:ALF,716..757:ALF_repeat,754..913:ALF_CC_1,1048..1211:HINT.1,1213..1341:Ntox27.1
6093221..6095521	+	766	WP_263105843.1	KSNIM_RS27705	umbAB	umbB+Trypsin	32..148:umbB,174..393:Trypsin
Kitasatospora sp. MBT66 Genome accession no NZ_JAIY01000000
82991..83605	+	204	WP_233290536.1	BI06_RS42850	umbD	Imm-SUKH_SMI1	15..148:Imm-SUKH_SMI1
83764..84903	-	379	WP_051742982.1	BI06_RS42855	umbA	SP+Trypsin+UAL-Ricin-2	1..20:SP,20..235:Trypsin,252..375:UAL-Ricin-2
85007..86761	-	584	WP_051742983.1	BI06_RS42860	umbA	SP+Trypsin	1..15:SP,15..230:Trypsin
86908..87432	-	174	WP_233290537.1	BI06_RS42865	umbB	SP+umbB	1..38:SP,53..173:umbB
87882..88705	+	275	WP_199523455.1	BI06_RS42870	umbC	ALF_repeat+ALF+ALF+ALF_repeat	5..32:ALF_repeat,43..83:ALF,89..129:ALF,134..175:ALF_repeat
88734..91815	+	1026	WP_082559085.1	BI06_RS54965	umbC	ALF+ALF_repeat+ALF+ALF+ALF_CC_1+PT-HINT	265..305:ALF,311..352:ALF_repeat,358..399:ALF,405..445:ALF,442..603:ALF_CC_1,789..926:PT-HINT
Kitasatospora sp. MY 5-36 Genome accession no NZ_LFVW01000000
1..586	-	195	WP_049652937.1	AE652_RS18700	umbA	SP+Trypsin	1..32:SP,44..194:Trypsin
636..1154	-	172	WP_049652939.1	AE652_RS18705	umbB	SP+umbB	1..40:SP,60..171:umbB
1205..1696	-	163	WP_063780187.1	AE652_RS18710	umbB	SP+umbB	1..28:SP,55..162:umbB
2236..3171	+	312	WP_049652944.1	AE652_RS18715	umbC	ALF+ALF+ALF+ALF	23..58:ALF,71..109:ALF,128..157:ALF,165..205:ALF
4157..5614	-	485	WP_082345982.1	AE652_RS43175	umbA	SP+Trypsin+UAL-Bulb-1+UAL-Bulb-1	1..41:SP,35..222:Trypsin,254..376:UAL-Bulb-1,354..483:UAL-Bulb-1
6224..6766	-	180	WP_053112263.1	AE652_RS26565	umbB	SP+umbB	1..24:SP,61..179:umbB
7035..7334	-	99	WP_143204551.1	AE652_RS26570	umbD	Imm82	1..96:Imm82
7537..9567	-	676	WP_049655877.1	AE652_RS26575	umbC	ALF+ALF+ALF+ALF_CC_1+4TM_Toxin	156..188:ALF,249..290:ALF,296..336:ALF,333..494:ALF_CC_1,556..674:4TM_Toxin
176..733	-	185	WP_234348716.1	AE652_RS40070	umbB	SP+umbB	1..27:SP,64..184:umbB
1311..2150	+	280	WP_049660636.1	AE652_RS40075	umbC	ALF+ALF+ALF+ALF+ALF_CC_1	3..38:ALF,44..83:ALF,90..131:ALF,137..174:ALF,178..279:ALF_CC_1
1..568	-	189	WP_049661116.1	AE652_RS41255	umbC	SP+ALF+ALF+ALF	1..45:SP,58..93:ALF,106..144:ALF,162..188:ALF
619..921	-	100	WP_159028733.1	AE652_RS47090		TM	68..84:TM
991..1482	+	163	WP_063780426.1	AE652_RS41260	umbB	SP+umbB	1..28:SP,55..162:umbB
13074..14915	-	613	WP_053112052.1	AE652_RS43075	umbA	SP+Trypsin	1..30:SP,33..249:Trypsin
305..1364	-	352	WP_159028680.1	AE652_RS43295	umbA	Trypsin+RicinB_lectin_2+RicinB_lectin_2	3..189:Trypsin,221..292:RicinB_lectin_2,299..350:RicinB_lectin_2
534..2105	-	523	WP_159028440.1	AE652_RS43085	umbA	SP+Trypsin	1..32:SP,33..220:Trypsin
2207..3823	-	538	WP_053112054.1	AE652_RS43090	umbA	SP+Trypsin+Tectonin+Tectonin	1..28:SP,35..222:Trypsin,241..430:Tectonin,398..525:Tectonin
1..441	-	147	WP_049651422.1	AE652_RS12735	umbA	SP+Trypsin	1..41:SP,37..137:Trypsin
1..797	-	265	WP_049660634.1	AE652_RS40065	umbA	Trypsin	2..193:Trypsin
10375..11817	-	480	WP_049652932.1	AE652_RS18695	umbA	Trypsin	42..151:Trypsin
15066..16565	-	499	WP_159028439.1	AE652_RS43080	umbA	Trypsin+KELCH.1	32..157:Trypsin,199..453:KELCH.1
Kitasatospora sp. RG8 Genome accession no NZ_JAGIYX010000000
158233..160242	-	669	WP_209412246.1	J5Y04_RS13655	umbAB	SP+umbB+Trypsin	1..30:SP,50..163:umbB,177..384:Trypsin
160440..164552	+	1370	WP_256463496.1	J5Y04_RS42865	umbC	ALF_repeat+ALF+ALF_repeat+ALF_repeat+ALF+ALF_repeat+ALF+ALF+ALF_CC_1+HINT.2+Tox-BECR-2	88..120:ALF_repeat,127..166:ALF,173..214:ALF_repeat,219..260:ALF_repeat,640..673:ALF,680..722:ALF_repeat,728..767:ALF,775..815:ALF,812..965:ALF_CC_1,1116..1252:HINT.2,1258..1369:Tox-BECR-2
Kitasatospora sp. SUK 42 Genome accession no NZ_LFMD02000000
198842..200425	-	527	WP_217680777.1	RZ50_RS22640	umbA	SP+Trypsin	1..34:SP,35..225:Trypsin
201142..201609	-	155	WP_254803020.1	RZ50_RS22645	umbB	SP+umbB	1..22:SP,41..154:umbB
202045..205734	+	1229	WP_254803021.1	RZ50_RS22650	umbC	SP+ALF+ALF_repeat+ALF+ALF+ALF_CC_1+ALF+ALF_repeat+ALF+ALF+ALF_CC_1	1..41:SP,55..95:ALF,100..140:ALF_repeat,147..188:ALF,194..234:ALF,233..386:ALF_CC_1,609..645:ALF,654..694:ALF_repeat,701..742:ALF,748..786:ALF,785..943:ALF_CC_1
205737..206108	+	123	WP_217680779.1	RZ50_RS22655	umbD	Imm107	19..106:Imm107
Kitasatospora viridis Genome accession no NZ_VIWT01000000
574610..576076	-	488	WP_145911297.1	FHX73_RS41745	umbA	SP+Trypsin+UAL-Bulb-1+UAL-Bulb-1	1..31:SP,33..220:Trypsin,249..366:UAL-Bulb-1,331..465:UAL-Bulb-1
576166..576705	-	179	WP_246214208.1	FHX73_RS41750	umbB	SP+umbB	1..31:SP,67..178:umbB
576969..580529	+	1186	WP_145911298.1	FHX73_RS41755	umbC	SP+ALF_repeat+ALF+ALF_repeat+ALF_repeat+ALF+ALF_repeat+ALF+ALF+ALF_CC_1+Tox-VOC-1	1..51:SP,61..96:ALF_repeat,107..147:ALF,152..193:ALF_repeat,198..239:ALF_repeat,614..654:ALF,660..701:ALF_repeat,707..748:ALF,754..794:ALF,791..952:ALF_CC_1,1081..1185:Tox-VOC-1
580544..580876	+	110	WP_145911299.1	FHX73_RS41760	umbD	Imm119	6..109:Imm119
Kitasatospora xanthocidica Genome accession no QVIG01000000
1208996..1212382	+	1128	WP_079272190.1	DR950_05440	umbC	SP+ALF_repeat+ALF+ALF_repeat+ALF_repeat+ALF_CC_1+ALF+ALF+ALF+ALF_CC_1+4TM_Toxin	1..38:SP,53..88:ALF_repeat,99..138:ALF,145..186:ALF_repeat,191..230:ALF_repeat,233..384:ALF_CC_1,608..640:ALF,701..742:ALF,748..788:ALF,785..946:ALF_CC_1,1008..1126:4TM_Toxin
1212498..1212884	+	128	RGD57310.1	DR950_05445	umbD	Imm82	8..125:Imm82
1213285..1213695	+	136	RGD62673.1	DR950_05450	umbB	umbB	17..135:umbB
1214305..1216119	+	604	RGD57311.1	DR950_05455	umbA	SP+Trypsin+UAL-Bulb-1+UAL-Bulb-1+UAL-Bulb-1	1..41:SP,35..222:Trypsin,254..367:UAL-Bulb-1,355..495:UAL-Bulb-1,473..602:UAL-Bulb-1
7997372..7997683	+	103	RGD62177.1	DR950_34475	umbD	Imm119	2..93:Imm119
7997809..7999479	-	556	RGD62178.1	DR950_34480	umbA	SP+Trypsin	1..28:SP,35..250:Trypsin
8000100..8000579	-	159	RGD62179.1	DR950_34485	umbB	SP+umbB	1..24:SP,51..158:umbB
8001015..8005112	+	1365	WP_117490471.1	DR950_34490	umbC	SP+ALF+ALF+ALF+ALF+ALF_CC_1+ALF_repeat+ALF+ALF_repeat+ALF_CC_1+HINT.2+ColD-like	1..45:SP,58..94:ALF,106..144:ALF,161..192:ALF,200..240:ALF,237..390:ALF_CC_1,661..702:ALF_repeat,708..749:ALF,754..797:ALF_repeat,794..955:ALF_CC_1,1123..1250:HINT.2,1277..1358:ColD-like
8005128..8005457	+	109	RGD62181.1	DR950_34495	umbD	Imm89	4..104:Imm89
327001..328491	+	496	RGD56657.1	DR950_01575	umbA	SP+Trypsin+Fungal_lectin	1..34:SP,33..249:Trypsin,215..485:Fungal_lectin
2559531..2561372	-	613	RGD58225.1	DR950_10880	umbA	SP+Trypsin	1..30:SP,33..249:Trypsin
2563358..2564929	-	523	RGD58227.1	DR950_10890	umbA	SP+Trypsin	1..32:SP,33..220:Trypsin
2565026..2566639	-	537	RGD58228.1	DR950_10895	umbA	SP+Trypsin	1..35:SP,33..240:Trypsin
2561523..2563265	-	580	RGD58226.1	DR950_10885	umbA	SP+Trypsin	1..41:SP,37..238:Trypsin
69526..71343	-	605	RGD56437.1	DR950_00305	umbA	SP+Trypsin+RicinB_lectin_2+UAL-Ricin-2+UAL-Ricin-2	1..29:SP,110..318:Trypsin,321..399:RicinB_lectin_2,378..505:UAL-Ricin-2,475..598:UAL-Ricin-2
Krasilnikovia cinnamomea Genome accession no SHKY01000000
3150365..3150841	-	158	RZU51069.1	EV385_2867	umbB	SP+umbB	1..34:SP,46..155:umbB
3150896..3154231	-	1111	RZU51070.1	EV385_2868	umbC	SP+ALF+ALF_repeat+ALF+ALF_repeat+ALF_CC_1+ALF_CC_1+ALF+ALF_repeat+ALF_repeat+ALF+ALF_CC_1+Ntox44.1	1..26:SP,35..72:ALF,80..117:ALF_repeat,127..167:ALF,172..213:ALF_repeat,219..362:ALF_CC_1,364..512:ALF_CC_1,588..627:ALF,633..670:ALF_repeat,681..722:ALF_repeat,728..768:ALF,765..922:ALF_CC_1,976..1081:Ntox44.1
3537956..3539536	+	526	RZU51414.1	EV385_3241	umbA	SP+Trypsin+RicinB_lectin_2+Ricin_B_lectin+RicinB_lectin_2	1..26:SP,33..241:Trypsin,286..373:RicinB_lectin_2,346..476:Ricin_B_lectin,473..526:RicinB_lectin_2
3613960..3615579	+	539	RZU51479.1	EV385_3308	umbA	SP+Trypsin+RicinB_lectin_2+UAL-Ricin-2+UAL-Ricin-2	1..35:SP,36..227:Trypsin,271..339:RicinB_lectin_2,317..442:UAL-Ricin-2,403..537:UAL-Ricin-2
4285557..4287116	+	519	RZU52094.1	EV385_3935	umbA	SP+Trypsin+UAL-Beta-prop-1	1..29:SP,33..222:Trypsin,247..499:UAL-Beta-prop-1
1113266..1114915	+	549	RZU49255.1	EV385_0997	umbA	SP+Trypsin+RicinB_lectin_2+RicinB_lectin_2	1..41:SP,42..259:Trypsin,303..394:RicinB_lectin_2,445..536:RicinB_lectin_2
Kribbella italica Genome accession no NZ_JACHMY010000000
7083439..7084428	-	329	WP_184801900.1	HDA39_RS33040	umbD	Imm_unclassified	1..10:Imm_unclassified
7084483..7088346	-	1287	WP_184801902.1	HDA39_RS33045	umbC	SP+ALF+ALF+ALF+ALF+ALF+ALF_repeat+ALF+ALF_repeat+ALF_CC_1+S8-BECR1	1..51:SP,64..102:ALF,113..150:ALF,159..196:ALF,205..244:ALF,627..661:ALF,672..702:ALF_repeat,715..758:ALF,765..806:ALF_repeat,804..964:ALF_CC_1,1182..1286:S8-BECR1
7088346..7090658	-	770	WP_184801903.1	HDA39_RS33050	umbAB	SP+Trypsin+Fungal_lectin+umbB	1..32:SP,33..259:Trypsin,232..633:Fungal_lectin,641..769:umbB
Kribbella sp. ALI-6-A Genome accession no MTQN01000000
524797..528870	-	1357	ONI75840.1	BWI15_08495	umbC	SP+ALF+ALF+ALF+ALF_CC_1+ALF_CC_1+ALF_repeat+ALF+ALF_repeat+ALF_CC_1+SCP1201-deaminases	1..38:SP,93..134:ALF,148..181:ALF,187..226:ALF,229..371:ALF_CC_1,394..534:ALF_CC_1,661..694:ALF_repeat,702..747:ALF,753..795:ALF_repeat,792..951:ALF_CC_1,1216..1341:SCP1201-deaminases
528928..531345	-	805	ONI75841.1	BWI15_08500	umbAB	SP+Trypsin+UAL-Beta-prop-1+umbB	1..22:SP,35..236:Trypsin,246..540:UAL-Beta-prop-1,666..804:umbB
Kutzneria buriramensis Genome accession no QUNO01000000
152675..153076	-	133	REH35750.1	BCF44_117138	umbD	Imm_unclassified	1..10:Imm_unclassified
153389..157132	-	1247	REH35751.1	BCF44_117139	umbC	SP+ALF+ALF+ALF+ALF+P:ALF+ALF+ALF_repeat+ALF_CC_1+CdiA-CT3	1..28:SP,40..77:ALF,86..125:ALF,133..171:ALF,180..211:ALF,596..632:P:ALF,688..729:ALF,734..775:ALF_repeat,774..935:ALF_CC_1,1146..1238:CdiA-CT3
157143..157670	-	175	REH35752.1	BCF44_117140	umbB	SP+umbB	1..28:SP,45..174:umbB
157726..159312	-	528	REH35753.1	BCF44_117141	umbA	SP+Trypsin+DUF346+P:DUF346+DUF346	1..23:SP,32..218:Trypsin,337..369:DUF346,425..458:P:DUF346,469..503:DUF346
Kutzneria kofuensis Genome accession no NZ_JACHIR010000000
2086279..2089938	-	1219	WP_246489078.1	BJ998_RS09540	umbC	ALF_repeat+ALF+ALF+ALF_repeat+ALF_repeat+ALF+ALF_repeat+ALF_CC_1+TM+Tox-REase-16	19..55:ALF_repeat,66..106:ALF,112..153:ALF,158..199:ALF_repeat,574..613:ALF_repeat,667..706:ALF,712..753:ALF_repeat,750..911:ALF_CC_1,1034..1064:TM,1087..1219:Tox-REase-16
2090315..2090758	+	147	WP_184860383.1	BJ998_RS09545	umbB	umbB	29..146:umbB
2090905..2092407	+	500	WP_184860385.1	BJ998_RS09550	umbA	Trypsin+F5_F8_type_C+F5_F8_type_C	5..181:Trypsin,199..290:F5_F8_type_C,356..480:F5_F8_type_C
8111267..8112799	-	510	WP_184867918.1	BJ998_RS36920	umbA	SP+Trypsin+UAL-Beta-prop-1	1..27:SP,31..238:Trypsin,239..499:UAL-Beta-prop-1
Kutzneria sp. 744 Genome accession no ACQP01000000
969518..969919	-	133	EWM10537.1	KUTG_00841	umbD	Imm7.1	1..133:Imm7.1
969925..970266	-	113	EWM10538.1	KUTG_00842		Tox-REase-3	2..108:Tox-REase-3
972138..973058	-	307	EWM10539.1	KUTG_00843	umbC	ALF+ALF+ALF+ALF	33..65:ALF,78..118:ALF,126..165:ALF,172..212:ALF
973140..973670	-	176	EWM10540.1	KUTG_00844	umbB	SP+umbB	1..29:SP,47..175:umbB
973693..975252	-	519	EWM10541.1	KUTG_00845	umbA	SP+Trypsin+UAL-Beta-prop-1	1..31:SP,34..244:Trypsin,250..507:UAL-Beta-prop-1
9875017..9876132	-	371	EWM18450.1	KUTG_08754	umbC	SP+ALF+ALF+ALF_repeat+ALF+ALF_CC_1	1..24:SP,33..69:ALF,79..119:ALF,125..166:ALF_repeat,172..212:ALF,212..360:ALF_CC_1
9876420..9876920	+	166	EWM18451.1	KUTG_08755	umbB	SP+umbB	1..23:SP,47..165:umbB
947901..949415	+	504	EWM10518.1	KUTG_00822	umbA	SP+Trypsin	1..30:SP,31..218:Trypsin
11027434..11028882	-	482	EWM19362.1	KUTG_09666	umbA	SP+Trypsin+Tachylectin	1..22:SP,18..196:Trypsin,235..467:Tachylectin
3720746..3722344	+	532	EWM12976.1	KUTG_03280	umbA	SP+Trypsin+F5_F8_type_C+F5_F8_type_C	1..27:SP,45..222:Trypsin,240..365:F5_F8_type_C,388..513:F5_F8_type_C
Lentzea albidocapillata subsp. violacea Genome accession no FNET01000000
1..856	-	285	SDN28998.1	SAMN04488074_1441	umbA	SP+Trypsin	1..28:SP,30..237:Trypsin
933..1439	-	168	SDN29040.1	SAMN04488074_1442	umbB	SP+umbB	1..25:SP,51..166:umbB
1702..5811	+	1369	SDN29081.1	SAMN04488074_1443	umbC	TM+ALF+ALF+ALF_repeat+ALF+ALF+ALF_repeat+ALF_repeat+ALF+ALF_CC_1+HINT.2+Tox-ColD	21..42:TM,58..94:ALF,102..142:ALF,148..187:ALF_repeat,194..234:ALF,610..648:ALF,656..696:ALF_repeat,702..742:ALF_repeat,754..789:ALF,786..946:ALF_CC_1,1104..1238:HINT.2,1257..1342:Tox-ColD
5808..6608	+	266	SDN29123.1	SAMN04488074_1444	umbD	P:Colicin_immun	185..262:P:Colicin_immun
78000..79958	+	652	SDK76278.1	SAMN04488074_10773	umbA	SP+Trypsin+UAL-Beta-prop-1	1..30:SP,31..197:Trypsin,315..619:UAL-Beta-prop-1
Lentzea atacamensis Genome accession no NZ_QLTT01000000
131620..132747	+	375	WP_112227836.1	C8D87_RS19535	umbC	SP+ALF+ALF+ALF+ALF+CdiA-CT3	1..29:SP,38..78:ALF,84..122:ALF,131..172:ALF,178..219:ALF,268..365:CdiA-CT3
132752..133093	+	113	WP_112227837.1	C8D87_RS19540	umbD	Imm130	15..111:Imm130
133173..133670	+	165	WP_146771780.1	C8D87_RS19545	umbB	SP+umbB	1..22:SP,36..164:umbB
134966..136075	+	369	WP_112227840.1	C8D87_RS19555	umbA	SP+Trypsin+Ricin_B_lectin	1..30:SP,27..202:Trypsin,231..364:Ricin_B_lectin
Lentzea californiensis Genome accession no NZ_JANBBE010000000
1535840..1537939	-	699	WP_258947111.1	LX88_RS07980	umbA	SP+Trypsin+F5_F8_type_C+F5_F8_type_C+F5_F8_type_C	1..28:SP,31..215:Trypsin,253..381:F5_F8_type_C,407..533:F5_F8_type_C,561..680:F5_F8_type_C
1538015..1538575	-	186	WP_258947112.1	LX88_RS07985	umbB	SP+umbB	1..43:SP,69..184:umbB
1538862..1542887	+	1341	WP_258947113.1	LX88_RS07990	umbC	SP+ALF+ALF+ALF_repeat+ALF+ALF+ALF_repeat+ALF_repeat+ALF+ALF_CC_1+HINT.2+Tox-ColD	1..21:SP,28..67:ALF,76..114:ALF,120..158:ALF_repeat,166..206:ALF,582..617:ALF,628..668:ALF_repeat,674..713:ALF_repeat,723..761:ALF,758..918:ALF_CC_1,1076..1210:HINT.2,1229..1322:Tox-ColD
1542884..1543684	+	266	WP_258947114.1	LX88_RS07995	umbD	P:Colicin_immun	185..262:P:Colicin_immun
129958..130548	-	196	WP_258952369.1	LX88_RS36765	umbD	Imm130	15..104:Imm130
130620..134378	-	1252	WP_258952370.1	LX88_RS36770	umbC	SP+ALF+ALF+ALF+ALF+ALF_CC_1+ALF+ALF_repeat+ALF+ALF+ALF_CC_1+TM+CdiA-CT3	1..32:SP,42..75:ALF,94..130:ALF,136..175:ALF,183..224:ALF,227..375:ALF_CC_1,599..635:ALF,645..684:ALF_repeat,691..733:ALF,742..782:ALF,782..942:ALF_CC_1,1030..1048:TM,1166..1244:CdiA-CT3
134482..135051	-	189	WP_258952371.1	LX88_RS36775	umbB	SP+umbB	1..38:SP,60..188:umbB
135068..136612	-	514	WP_258952372.1	LX88_RS36780	umbA	SP+Trypsin+Tachylectin	1..31:SP,34..230:Trypsin,251..500:Tachylectin
137116..139083	-	655	WP_258952373.1	LX88_RS36785	umbA	SP+Trypsin+UAL-Beta-prop-1	1..31:SP,34..200:Trypsin,318..622:UAL-Beta-prop-1
15157..16581	+	474	WP_258950573.1	LX88_RS26795	umbA	SP+Trypsin+UAL-Ricin-2+UAL-Ricin-2	1..18:SP,19..219:Trypsin,230..347:UAL-Ricin-2,358..470:UAL-Ricin-2
Longimycelium tulufanense Genome accession no BMMK01000000
258362..258769	-	135	GGM34391.1	GCM10012275_02160	umbD	Imm109	7..114:Imm109
258798..259241	-	147	GGM34443.1	GCM10012275_02170	umbD	Imm109	17..123:Imm109
259390..263631	-	1413	GGM34449.1	GCM10012275_02180	umbC	SP+ALF_repeat+ALF+ALF+ALF+ALF_CC_1+ALF+ALF_repeat+ALF+ALF_repeat+ALF_CC_1+TM+TM+HINT.2+Ntox27	1..34:SP,53..89:ALF_repeat,100..141:ALF,147..188:ALF,194..235:ALF,235..385:ALF_CC_1,612..653:ALF,658..697:ALF_repeat,705..749:ALF,756..799:ALF_repeat,796..956:ALF_CC_1,1055..1081:TM,1093..1112:TM,1159..1297:HINT.2,1301..1413:Ntox27
264005..264532	+	175	GGM34454.1	GCM10012275_02190	umbB	SP+umbB	1..27:SP,49..173:umbB
264653..266104	+	483	GGM34459.1	GCM10012275_02200	umbA	SP+Trypsin+UAL-Ricin-2+Ricin_B_lectin+Ricin_B_lectin	1..29:SP,32..232:Trypsin,193..314:UAL-Ricin-2,282..397:Ricin_B_lectin,362..479:Ricin_B_lectin
166619..167377	+	252	GGM57277.1	GCM10012275_30480	umbA	SP+Trypsin	1..30:SP,33..246:Trypsin
183578..185011	-	477	GGM38066.1	GCM10012275_06390	umbA	SP+Trypsin+Ricin_B_lectin+Ricin_B_lectin	1..32:SP,27..206:Trypsin,234..350:Ricin_B_lectin,356..473:Ricin_B_lectin
Longispora fulva Genome accession no NZ_BONS01000000
48801..51113	+	770	WP_197002899.1	Lfu02_RS01385	umbAB	SP+umbB+Trypsin+UAL-Beta-prop-1+P:FG-GAP_3	1..26:SP,41..152:umbB,176..364:Trypsin,417..731:UAL-Beta-prop-1,715..761:P:FG-GAP_3
51191..53488	+	765	WP_197002898.1	Lfu02_RS01390	umbAB	SP+umbB+Trypsin+UAL-Beta-prop-1+FG-GAP_3+FG-GAP_3	1..31:SP,46..157:umbB,185..346:Trypsin,357..672:UAL-Beta-prop-1,656..722:FG-GAP_3,712..747:FG-GAP_3
53663..58111	+	1482	WP_197002897.1	Lfu02_RS01395	umbC	SP+ALF_repeat+ALF+ALF_repeat+ALF+ALF+ALF_repeat+ALF_repeat+P:ALF+ALF_CC_1+PT-HINT	1..33:SP,44..85:ALF_repeat,91..131:ALF,137..177:ALF_repeat,183..223:ALF,598..638:ALF,643..684:ALF_repeat,690..731:ALF_repeat,739..777:P:ALF,776..934:ALF_CC_1,1246..1378:PT-HINT
58098..58484	+	128	WP_197002896.1	Lfu02_RS01400	umbD	Imm120	27..123:Imm120
Longispora fulva Genome accession no NZ_JADOUF010000000
2268558..2268944	-	128	WP_197002896.1	IW245_RS10015	umbD	Imm120	27..123:Imm120
2268931..2273385	-	1484	WP_231398740.1	IW245_RS10020	umbC	SP+ALF_repeat+ALF+ALF_repeat+ALF+ALF+ALF_repeat+ALF_repeat+P:ALF+ALF_CC_1+PT-HINT	1..35:SP,46..87:ALF_repeat,93..133:ALF,139..179:ALF_repeat,185..225:ALF,600..640:ALF,645..686:ALF_repeat,692..733:ALF_repeat,741..779:P:ALF,778..936:ALF_CC_1,1248..1380:PT-HINT
2273554..2275851	-	765	WP_197002898.1	IW245_RS10025	umbAB	SP+umbB+Trypsin+UAL-Beta-prop-1+FG-GAP_3+FG-GAP_3	1..31:SP,46..157:umbB,185..346:Trypsin,357..672:UAL-Beta-prop-1,656..722:FG-GAP_3,712..747:FG-GAP_3
2275929..2278343	-	804	WP_231398741.1	IW245_RS10030	umbAB	umbB+Trypsin+UAL-Beta-prop-1+P:FG-GAP_3	75..186:umbB,210..398:Trypsin,451..765:UAL-Beta-prop-1,749..795:P:FG-GAP_3
Mangrovihabitans endophyticus Genome accession no BMMX01000000
25049..29152	-	1367	GGL15240.1	GCM10012284_57360	umbC	ALF+ALF+ALF+ALF+ALF+ALF_repeat+ALF+ALF+ALF_CC_1+TM+PT-HINT	18..57:ALF,66..105:ALF,111..152:ALF,158..198:ALF,575..614:ALF,619..658:ALF_repeat,666..711:ALF,717..759:ALF,756..917:ALF_CC_1,1009..1040:TM,1116..1247:PT-HINT
29224..31440	-	738	GGL15243.1	GCM10012284_57370	umbAB	SP+Trypsin+UAL-Beta-prop-1+umbB	1..29:SP,31..233:Trypsin,313..599:UAL-Beta-prop-1,608..736:umbB
Microbacterium maritypicum MF109 Genome accession no ATAO01000000
43089..47087	+	1332	EQM75678.1	L687_01210	umbC	TM+ALF_repeat+ALF+ALF+ALF+ALF+ALF+ALF_repeat+ALF_CC_1+Tox-REase-7	67..85:TM,124..156:ALF_repeat,165..203:ALF,209..250:ALF,256..303:ALF,682..715:ALF,774..812:ALF,818..858:ALF_repeat,855..1016:ALF_CC_1,1201..1312:Tox-REase-7
47127..48248	+	373	EQM75679.1	L687_01215	umbD	Imm108_N+Imm108_C	1..120:Imm108_N,128..353:Imm108_C
48363..50813	+	816	EQM75680.1	L687_01220	umbAB	SP+umbB+Trypsin+UAL-Beta-prop-1	1..36:SP,50..167:umbB,174..366:Trypsin,573..811:UAL-Beta-prop-1
50901..53861	+	986	EQM75681.1	L687_01225	umbAB	SP+umbB+Trypsin+Ricin_B_lectin+AbfB+Ricin_B_lectin+AbfB	1..20:SP,34..147:umbB,154..346:Trypsin,389..513:Ricin_B_lectin,551..673:AbfB,690..817:Ricin_B_lectin,855..977:AbfB
Microbacterium oxydans Genome accession no CAKKLT010000000
3997..6438	-	813	CAH0238278.1	SRABI76_02935	umbAB	SP+umbB+Trypsin+UAL-Beta-prop-1	1..36:SP,50..163:umbB,172..374:Trypsin,570..808:UAL-Beta-prop-1
6503..9541	-	1012	CAH0238324.1	SRABI76_02936	umbAB	SP+umbB+Trypsin+Ricin_B_lectin+AbfB+UAL-Ricin-2+AbfB	1..36:SP,50..163:umbB,172..365:Trypsin,404..531:Ricin_B_lectin,567..699:AbfB,715..841:UAL-Ricin-2,878..1003:AbfB
9700..10893	-	397	CAH0238368.1	SRABI76_02937	umbD	Imm108_N+Imm108_C	1..119:Imm108_N,127..352:Imm108_C
10916..14803	-	1295	CAH0238414.1	SRABI76_02938	umbC	SP+ALF_repeat+ALF+ALF+ALF+ALF+ALF+ALF_repeat+ALF_CC_1+Tox-REase-7	1..63:SP,89..121:ALF_repeat,130..168:ALF,174..215:ALF,221..268:ALF,643..683:ALF,735..776:ALF,782..822:ALF_repeat,819..980:ALF_CC_1,1168..1274:Tox-REase-7
Microbacterium oxydans Genome accession no JYIV01000000
29904..32912	-	1002	KJL25230.1	RN51_00677	umbAB	SP+umbB+Trypsin+Ricin_B_lectin+AbfB+Ricin_B_lectin+AbfB	1..36:SP,50..163:umbB,170..362:Trypsin,404..529:Ricin_B_lectin,567..689:AbfB,706..833:Ricin_B_lectin,870..993:AbfB
32956..35406	-	816	KJL25231.1	RN51_00678	umbAB	SP+umbB+Trypsin+UAL-Beta-prop-1	1..36:SP,50..167:umbB,174..363:Trypsin,573..811:UAL-Beta-prop-1
35506..36666	-	386	KJL25232.1	RN51_00679	umbD	Imm108_N+Imm108_C	1..122:Imm108_N,127..345:Imm108_C
36694..40683	-	1329	KJL25233.1	RN51_00680	umbC	TM+ALF_repeat+ALF+ALF+ALF_repeat+ALF+ALF+ALF_repeat+ALF_CC_1+Tox-REase-7	68..86:TM,125..157:ALF_repeat,166..204:ALF,213..251:ALF,256..304:ALF_repeat,683..716:ALF,775..813:ALF,819..859:ALF_repeat,856..1017:ALF_CC_1,1193..1311:Tox-REase-7
Microbacterium oxydans Genome accession no NZ_CP031422
103491..107288	+	1265	WP_127011473.1	CVS54_RS00515	umbC	SP+ALF_repeat+ALF+ALF+ALF+ALF+ALF+ALF_repeat+ALF_CC_1+Tox-REase-7	1..43:SP,75..107:ALF_repeat,116..154:ALF,167..201:ALF,207..254:ALF,633..669:ALF,725..763:ALF,769..809:ALF_repeat,806..967:ALF_CC_1,1137..1236:Tox-REase-7
107300..108463	+	387	WP_127011474.1	CVS54_RS00520	umbD	Imm108_N+Imm108_C	1..132:Imm108_N,142..361:Imm108_C
108542..110995	+	817	WP_127011475.1	CVS54_RS00525	umbAB	SP+umbB+Trypsin+UAL-Beta-prop-1	1..33:SP,50..166:umbB,175..367:Trypsin,574..812:UAL-Beta-prop-1
111155..113557	+	800	WP_164734056.1	CVS54_RS00530	umbAB	SP+umbB+Trypsin+UAL-Beta-prop-1	1..20:SP,34..147:umbB,154..344:Trypsin,557..795:UAL-Beta-prop-1
113619..116627	+	1002	WP_164734057.1	CVS54_RS00535	umbAB	SP+umbB+Trypsin+Ricin_B_lectin+AbfB+Ricin_B_lectin+AbfB	1..36:SP,50..163:umbB,170..339:Trypsin,404..529:Ricin_B_lectin,567..689:AbfB,706..833:Ricin_B_lectin,868..993:AbfB
Microbacterium sp. 3H14 Genome accession no NZ_SOPV01000000
1639975..1643829	+	1284	WP_134352633.1	E3V93_RS08055	umbC	SP+ALF_repeat+ALF+ALF.1+ALF+ALF+ALF+ALF_repeat+ALF_CC_1+Tox-REase-7	1..49:SP,75..107:ALF_repeat,116..154:ALF,160..201:ALF.1,207..254:ALF,633..669:ALF,725..763:ALF,769..809:ALF_repeat,806..967:ALF_CC_1,1157..1256:Tox-REase-7
1643843..1645015	+	390	WP_134352634.1	E3V93_RS08060	umbD	Imm108_N+Imm108_C	1..119:Imm108_N,128..344:Imm108_C
1645199..1647595	+	798	WP_208526495.1	E3V93_RS08065	umbAB	SP+umbB+Trypsin+UAL-Beta-prop-1	1..20:SP,34..147:umbB,155..351:Trypsin,554..793:UAL-Beta-prop-1
Microbacterium sp. Ag1 Genome accession no NZ_LBCR01000000
139682..143479	+	1265	WP_052748717.1	AAY78_RS09550	umbC	SP+ALF_repeat+ALF+ALF+ALF+ALF+ALF+ALF_repeat+ALF_CC_1+Tox-REase-7	1..43:SP,75..107:ALF_repeat,116..154:ALF,163..201:ALF,207..254:ALF,633..669:ALF,725..763:ALF,769..809:ALF_repeat,806..967:ALF_CC_1,1137..1236:Tox-REase-7
143491..144654	+	387	WP_046748060.1	AAY78_RS09555	umbD	Imm108_N+Imm108_C	1..132:Imm108_N,142..361:Imm108_C
144733..147186	+	817	WP_082108640.1	AAY78_RS09560	umbAB	SP+umbB+Trypsin+UAL-Beta-prop-1	1..33:SP,50..166:umbB,175..367:Trypsin,574..812:UAL-Beta-prop-1
147346..150306	+	986	WP_052748718.1	AAY78_RS19235	umbAB	SP+umbB+Trypsin+Ricin_B_lectin+AbfB+Ricin_B_lectin+AbfB	1..20:SP,34..147:umbB,154..343:Trypsin,388..513:Ricin_B_lectin,551..673:AbfB,690..817:Ricin_B_lectin,852..977:AbfB
Microbacterium sp. Beta Genome accession no NZ_SCOG01000000
196775..200572	+	1265	WP_137772068.1	FFS56_RS07765	umbC	SP+ALF_repeat+ALF+ALF+ALF+ALF+ALF+ALF_repeat+ALF_CC_1+Tox-REase-7	1..43:SP,75..107:ALF_repeat,116..154:ALF,167..201:ALF,207..254:ALF,633..669:ALF,725..763:ALF,769..809:ALF_repeat,806..967:ALF_CC_1,1137..1236:Tox-REase-7
200584..201747	+	387	WP_127011474.1	FFS56_RS07770	umbD	Imm108_N+Imm108_C	1..132:Imm108_N,142..361:Imm108_C
201826..204279	+	817	WP_127011475.1	FFS56_RS07775	umbAB	SP+umbB+Trypsin+UAL-Beta-prop-1	1..33:SP,50..166:umbB,175..367:Trypsin,574..812:UAL-Beta-prop-1
204439..206841	+	800	WP_171010999.1	FFS56_RS07780	umbAB	SP+umbB+Trypsin+UAL-Beta-prop-1	1..20:SP,34..147:umbB,154..344:Trypsin,557..795:UAL-Beta-prop-1
206903..209911	+	1002	WP_164734057.1	FFS56_RS07785	umbAB	SP+umbB+Trypsin+Ricin_B_lectin+AbfB+Ricin_B_lectin+AbfB	1..36:SP,50..163:umbB,170..339:Trypsin,404..529:Ricin_B_lectin,567..689:AbfB,706..833:Ricin_B_lectin,868..993:AbfB
Microbacterium sp. GCS4 Genome accession no LGYE01000000
30244..32385	-	713	KNY04662.1	AKH00_14210	umbAB	umbB+Trypsin+UAL-Beta-prop-1	4..64:umbB,73..283:Trypsin,472..710:UAL-Beta-prop-1
32764..33930	-	388	KNY04663.1	AKH00_14215	umbD	Imm108_N+Imm108_C	1..131:Imm108_N,141..363:Imm108_C
33930..37700	-	1256	KNY04664.1	AKH00_14220	umbC	SP+ALF+ALF+ALF+ALF_repeat+ALF+ALF+ALF_repeat+ALF_CC_1+Tox-REase-7	1..26:SP,49..86:ALF,92..133:ALF,145..180:ALF,185..233:ALF_repeat,608..648:ALF,706..741:ALF,747..787:ALF_repeat,784..945:ALF_CC_1,1117..1216:Tox-REase-7
Microbacterium sp. K21 Genome accession no NZ_SSDH01000000
39294..42935	+	1213	WP_136025403.1	DW302_RS01880	umbC	SP+ALF_repeat+ALF+ALF+ALF+ALF+ALF+ALF_repeat+ALF_CC_1	1..49:SP,75..107:ALF_repeat,116..154:ALF,162..201:ALF,207..254:ALF,633..666:ALF,725..763:ALF,769..809:ALF_repeat,806..967:ALF_CC_1
42955..43182	+	75	WP_136025404.1	DW302_RS01885	umbD	Imm_unclassified	1..10:Imm_unclassified
43309..45717	+	802	WP_136025405.1	DW302_RS01890	umbAB	SP+umbB+Trypsin+UAL-Beta-prop-1	1..25:SP,39..152:umbB,160..351:Trypsin,559..797:UAL-Beta-prop-1
45844..48207	+	787	WP_168436335.1	DW302_RS01895	umbAB	umbB+Trypsin+UAL-Beta-prop-1	20..133:umbB,141..341:Trypsin,544..782:UAL-Beta-prop-1
48277..51318	+	1013	WP_081859819.1	DW302_RS01900	umbAB	SP+umbB+Trypsin+RicinB_lectin_2+AbfB+RicinB_lectin_2+AbfB	1..36:SP,53..163:umbB,170..371:Trypsin,443..530:RicinB_lectin_2,567..695:AbfB,774..838:RicinB_lectin_2,879..1003:AbfB
51455..52711	+	418	WP_029260846.1	DW302_RS18530	umbD	Imm108_N+Imm108_C	1..131:Imm108_N,136..361:Imm108_C
Microbacterium sp. K27 Genome accession no NZ_SSDK01000000
9185..10441	-	418	WP_168440993.1	DW307_RS18055	umbD	Imm108_N+Imm108_C	1..131:Imm108_N,136..361:Imm108_C
10578..13619	-	1013	WP_136024313.1	DW307_RS06250	umbAB	SP+umbB+Trypsin+RicinB_lectin_2+AbfB+RicinB_lectin_2+AbfB	1..36:SP,53..163:umbB,170..371:Trypsin,443..530:RicinB_lectin_2,567..695:AbfB,774..838:RicinB_lectin_2,879..1003:AbfB
13689..16052	-	787	WP_168436335.1	DW307_RS06255	umbAB	umbB+Trypsin+UAL-Beta-prop-1	20..133:umbB,141..341:Trypsin,544..782:UAL-Beta-prop-1
16179..18632	-	817	WP_168440994.1	DW307_RS06260	umbAB	SP+umbB+Trypsin+UAL-Beta-prop-1	1..36:SP,50..167:umbB,175..368:Trypsin,574..812:UAL-Beta-prop-1
18681..19043	-	120	WP_168440995.1	DW307_RS06265		Barstar	1..69:Barstar
19220..22855	-	1211	WP_168440996.1	DW307_RS06270	umbC	SP+ALF_repeat+ALF+ALF+ALF+ALF+ALF+ALF_repeat+ALF_CC_1+Tox-Barnase	1..25:SP,51..83:ALF_repeat,92..130:ALF,138..177:ALF,183..230:ALF,609..642:ALF,701..739:ALF,745..785:ALF_repeat,782..943:ALF_CC_1,1136..1210:Tox-Barnase
Microbacterium sp. K5D Genome accession no NZ_SSDP01000000
43134..46910	+	1258	WP_051671253.1	DW310_RS01785	umbC	SP+ALF_repeat+ALF+ALF+ALF+ALF+ALF+ALF_repeat+ALF_CC_1+Tox-REase-7	1..49:SP,75..107:ALF_repeat,116..154:ALF,162..201:ALF,207..254:ALF,633..666:ALF,725..763:ALF,769..809:ALF_repeat,806..967:ALF_CC_1,1135..1229:Tox-REase-7
46917..48125	+	402	WP_136053486.1	DW310_RS01790	umbD	Imm108_N+Imm108_C	1..124:Imm108_N,136..360:Imm108_C
48154..50607	+	817	WP_029260843.1	DW310_RS01795	umbAB	SP+umbB+Trypsin+UAL-Beta-prop-1	1..36:SP,50..167:umbB,175..368:Trypsin,574..812:UAL-Beta-prop-1
50734..53097	+	787	WP_168436335.1	DW310_RS01800	umbAB	umbB+Trypsin+UAL-Beta-prop-1	20..133:umbB,141..341:Trypsin,544..782:UAL-Beta-prop-1
53167..53485	+	106	WP_205811427.1	DW310_RS01805	umbB	SP+umbB	1..36:SP,52..106:umbB
1..2745	+	914	WP_136053501.1	DW310_RS03255	umbA	Trypsin+RicinB_lectin_2+AbfB+RicinB_lectin_2+AbfB	71..272:Trypsin,344..431:RicinB_lectin_2,468..596:AbfB,664..739:RicinB_lectin_2,780..904:AbfB
Microbacterium sp. KKR3/1 Genome accession no NZ_JAJSDW010000000
2223195..2225588	-	797	WP_232762983.1	LVJ59_RS10600	umbAB	SP+umbB+Trypsin+UAL-Beta-prop-1	1..20:SP,34..147:umbB,155..351:Trypsin,554..792:UAL-Beta-prop-1
2225702..2226844	-	380	WP_232762984.1	LVJ59_RS10605	umbD	Imm108_N+Imm108_C	1..117:Imm108_N,127..351:Imm108_C
2226851..2230861	-	1336	WP_232762985.1	LVJ59_RS10610	umbC	SP+ALF_repeat+ALF+ALF.1+ALF+ALF+ALF+ALF_repeat+ALF_CC_1+Tox-REase-7	1..49:SP,75..107:ALF_repeat,116..154:ALF,160..201:ALF.1,207..254:ALF,633..669:ALF,725..763:ALF,769..809:ALF_repeat,806..967:ALF_CC_1,1172..1307:Tox-REase-7
Microbacterium sp. SZ1 Genome accession no LPVV01000000
281039..283207	-	722	PCE15701.1	AUC47_12555	umbAB	umbB+Trypsin+UAL-Beta-prop-1	7..76:umbB,84..283:Trypsin,479..717:UAL-Beta-prop-1
283531..285708	-	725	PCE15702.1	AUC47_12560	umbAB	umbB+Trypsin+UAL-Beta-prop-1+UAL-Beta-prop-1	7..76:umbB,89..295:Trypsin,393..647:UAL-Beta-prop-1,619..718:UAL-Beta-prop-1
286101..287168	-	355	PCE15703.1	AUC47_12565	umbD	Imm108_N+Imm108_C	2..80:Imm108_N,94..308:Imm108_C
287313..291026	-	1237	PCE15704.1	AUC47_12570	umbC	SP+ALF_repeat+ALF+ALF+ALF_repeat+ALF+ALF+ALF_repeat+ALF_CC_1+Tox-REase-7	1..19:SP,42..79:ALF_repeat,85..126:ALF,138..173:ALF,178..226:ALF_repeat,601..641:ALF,693..734:ALF,740..780:ALF_repeat,777..938:ALF_CC_1,1110..1215:Tox-REase-7
Microbacterium sp. ZOR0019 Genome accession no NZ_JRKC01000000
1..2586	+	861	WP_231555017.1	L978_RS06935	umbC	ALF+ALF+ALF_repeat+ALF_CC_1+PD.1+Tox-Barnase	259..295:ALF,351..389:ALF,395..435:ALF_repeat,432..593:ALF_CC_1,653..728:PD.1,785..860:Tox-Barnase
2763..3125	+	120	WP_197055624.1	L978_RS06940		Barstar	1..71:Barstar
3223..5616	+	797	WP_047521729.1	L978_RS06945	umbAB	SP+umbB+Trypsin+UAL-Beta-prop-1	1..20:SP,34..147:umbB,155..351:Trypsin,543..791:UAL-Beta-prop-1
Micromonospora arborensis Genome accession no PYBV01000000
32337..32756	-	139	PYC69222.1	C7C45_16130	umbD	Imm111	12..136:Imm111
32756..36343	-	1195	PYC69223.1	C7C45_16135	umbC	SP+ALF_repeat+ALF+ALF+ALF+ALF_CC_1+ALF+ALF_repeat+ALF+ALF+ALF_CC_1+Ntox63	1..51:SP,61..101:ALF_repeat,108..148:ALF,154..194:ALF,200..240:ALF,238..390:ALF_CC_1,615..650:ALF,660..696:ALF_repeat,708..748:ALF,754..794:ALF,791..952:ALF_CC_1,985..1161:Ntox63
36512..36883	-	123	PYC69224.1	C7C45_16140	umbB	umbB	11..120:umbB
37043..37468	-	141	PYC69225.1	C7C45_16145	umbD	Imm107	56..126:Imm107
37465..41106	-	1213	PYC69226.1	C7C45_16150	umbC	SP+ALF+ALF_repeat+ALF+ALF_repeat+ALF+ALF_repeat+ALF_repeat+ALF+ALF_CC_1	1..44:SP,50..89:ALF,95..132:ALF_repeat,142..180:ALF,187..228:ALF_repeat,603..643:ALF,648..684:ALF_repeat,695..736:ALF_repeat,742..782:ALF,779..940:ALF_CC_1
61365..63362	+	665	PYC66338.1	C7C45_25480	umbA	Trypsin+UAL-Beta-prop-1	99..307:Trypsin,373..662:UAL-Beta-prop-1
189166..190905	-	579	PYC75034.1	C7C45_03930	umbA	SP+Trypsin+UAL-Bulb-1	1..39:SP,34..227:Trypsin,266..372:UAL-Bulb-1
81017..82453	-	478	PYC76184.1	C7C45_01445	umbA	SP+Trypsin	1..36:SP,33..250:Trypsin
65322..67361	-	679	PYC65965.1	C7C45_26755	umbA	TM+Trypsin	43..64:TM,70..277:Trypsin
184633..186942	-	769	PYC66931.1	C7C45_23575	umbA	SP+Trypsin+UAL-Beta-prop-1+UAL-Beta-prop-1	1..24:SP,27..236:Trypsin,342..645:UAL-Beta-prop-1,608..751:UAL-Beta-prop-1
Micromonospora chalcea Genome accession no QNTW01000000
4819..5295	-	158	RBJ02793.1	DRA43_16380	umbB	SP+umbB	1..33:SP,50..158:umbB
5533..5892	+	119	RBJ02794.1	DRA43_16385	umbC	SP+ALF_repeat+ALF	1..17:SP,29..64:ALF_repeat,75..115:ALF
5813..6709	+	298	RBJ02795.1	DRA43_16390	umbC	SP+ALF+ALF	1..23:SP,28..68:ALF,74..114:ALF
6816..7586	+	256	RBJ02796.1	DRA43_16395	umbC	SP+ALF+ALF_repeat	1..19:SP,155..195:ALF,200..235:ALF_repeat
Micromonospora chokoriensis Genome accession no NZ_LT607409
596884..597153	-	89	WP_231924440.1	GA0070612_RS02755	umbD	Imm140	6..75:Imm140
597175..601350	-	1391	WP_088986482.1	GA0070612_RS02760	umbC	SP+ALF+ALF+ALF+ALF+ALF+ALF+ALF+ALF_repeat+ALF_CC_1+HINT.2+Tox-ColD	1..18:SP,28..66:ALF,74..115:ALF,121..162:ALF,168..209:ALF,585..624:ALF,630..665:ALF,676..721:ALF,726..769:ALF_repeat,766..926:ALF_CC_1,1143..1274:HINT.2,1302..1391:Tox-ColD
601697..602224	-	175	WP_231924441.1	GA0070612_RS02765	umbB	SP+umbB	1..26:SP,45..174:umbB
201373..203496	-	707	WP_231924421.1	GA0070612_RS00940	umbA	Trypsin+Tachylectin+Tachylectin	13..220:Trypsin,303..489:Tachylectin,543..672:Tachylectin
6334167..6335927	-	586	WP_167393684.1	GA0070612_RS28705	umbA	SP+Trypsin+UAL-Beta-prop-1	1..18:SP,20..228:Trypsin,294..577:UAL-Beta-prop-1
4537255..4539171	-	638	WP_088989450.1	GA0070612_RS20905	umbA	SP+Trypsin	1..31:SP,36..220:Trypsin
3424632..3426071	+	479	WP_157742491.1	GA0070612_RS16175	umbA	SP+Trypsin	1..36:SP,36..249:Trypsin
Micromonospora costi Genome accession no RBAN01000000
1289399..1289824	-	141	RKN58112.1	D7193_05825	umbD	Imm113	6..141:Imm113
1289838..1293965	-	1375	RKN58113.1	D7193_05830	umbC	SP+ALF+ALF+ALF+ALF+ALF+ALF_repeat+ALF.1+ALF+ALF_CC_1+HINT.2+Tox-BECR-1	1..19:SP,28..65:ALF,75..114:ALF,120..160:ALF,166..210:ALF,595..635:ALF,640..680:ALF_repeat,688..733:ALF.1,738..778:ALF,775..936:ALF_CC_1,1115..1254:HINT.2,1255..1372:Tox-BECR-1
1294276..1294785	-	169	RKN58114.1	D7193_05835	umbB	SP+umbB	1..27:SP,41..165:umbB
554866..557295	-	809	RKN57555.1	D7193_02495	umbA	Trypsin+UAL-Beta-prop-1+UAL-Beta-prop-1	68..259:Trypsin,333..632:UAL-Beta-prop-1,559..792:UAL-Beta-prop-1
751744..753540	-	598	RKN57701.1	D7193_03395	umbA	SP+Trypsin+Fungal_lectin	1..32:SP,35..243:Trypsin,237..597:Fungal_lectin
1428462..1430672	-	736	RKN58219.1	D7193_06430	umbA	SP+Trypsin+Tachylectin	1..34:SP,33..242:Trypsin,317..459:Tachylectin
Micromonospora deserti Genome accession no POUB01000000
20116..20475	-	119	PZG02762.1	C1I99_00990	umbD	Imm109	5..108:Imm109
20477..24844	-	1455	PZG02763.1	C1I99_00995	umbC	SP+ALF+ALF+ALF+ALF+ALF+ALF_repeat+ALF+ALF_repeat+ALF_CC_1+TM+HINT.2+Ntox27	1..43:SP,53..92:ALF,98..140:ALF,148..188:ALF,195..236:ALF,612..652:ALF,657..697:ALF_repeat,704..749:ALF,754..797:ALF_repeat,794..955:ALF_CC_1,1056..1084:TM,1182..1311:HINT.2,1314..1445:Ntox27
24901..25401	-	166	PZG02804.1	C1I99_01000	umbB	SP+umbB	1..21:SP,35..165:umbB
25447..27615	-	722	PZG02764.1	C1I99_01005	umbA	SP+Trypsin+Tachylectin+Tachylectin	1..25:SP,31..242:Trypsin,324..410:Tachylectin,566..648:Tachylectin
Micromonospora endophytica (Xie et al. 2001) Li et al. 2019 Genome accession no POTX01000000
16655..17230	-	191	PZF99140.1	C1I93_06720	umbD	Imm128	1..183:Imm128
17240..21334	-	1364	PZF99141.1	C1I93_06725	umbC	SP+ALF+ALF+ALF+ALF+ALF_CC_1+ALF+ALF_repeat+ALF_repeat+ALF_repeat+ALF_CC_1+HINT.2+Tox-REase-13	1..27:SP,39..79:ALF,94..124:ALF,131..171:ALF,177..217:ALF,214..370:ALF_CC_1,592..625:ALF,637..677:ALF_repeat,684..725:ALF_repeat,730..771:ALF_repeat,768..928:ALF_CC_1,1088..1226:HINT.2,1237..1361:Tox-REase-13
21530..21721	-	63	PZF99159.1	C1I93_06730	umbB	umbB	1..59:umbB
25338..27188	-	616	PZF98712.1	C1I93_08080	umbA	SP+Trypsin+UAL-Beta-prop-1	1..27:SP,35..244:Trypsin,257..580:UAL-Beta-prop-1
6926..8848	-	640	PZF95134.1	C1I93_15660	umbA	SP+Trypsin	1..29:SP,34..242:Trypsin
Micromonospora endophytica (Xie et al. 2001) Li et al. 2019 Genome accession no AP023358
139288..139683	-	131	BCJ56717.1	Jiend_01390	umbD	Imm128	1..123:Imm128
139873..143967	-	1364	WP_111242359.1	Jiend_01400	umbC	SP+ALF+ALF+ALF+ALF+ALF_CC_1+ALF+ALF_repeat+ALF_repeat+ALF_repeat+ALF_CC_1+HINT.2+Tox-REase-13	1..27:SP,39..79:ALF,94..124:ALF,131..171:ALF,177..217:ALF,214..370:ALF_CC_1,592..625:ALF,637..677:ALF_repeat,684..725:ALF_repeat,730..771:ALF_repeat,768..928:ALF_CC_1,1088..1226:HINT.2,1237..1361:Tox-REase-13
144163..144354	-	63	BCJ56719.1	Jiend_01410	umbB	umbB	1..59:umbB
144438..144686	-	82	BCJ56720.1	Jiend_01420	umbB	SP+umbB	1..27:SP,47..76:umbB
2550171..2551985	-	604	BCJ59060.1	Jiend_24820	umbA	SP+Trypsin+UAL-Beta-prop-1	1..22:SP,23..232:Trypsin,245..568:UAL-Beta-prop-1
370313..372235	+	640	BCJ56944.1	Jiend_03660	umbA	SP+Trypsin	1..29:SP,34..242:Trypsin
Micromonospora endophytica (Xie et al. 2001) Li et al. 2019 Genome accession no NZ_QXIQ01000000
75204..75728	+	174	WP_223256278.1	D3H59_RS31445	umbB	SP+umbB	1..27:SP,47..170:umbB
75975..80018	+	1347	WP_223256279.1	D3H59_RS07800	umbC	ALF+ALF+ALF+ALF+ALF_CC_1+ALF+ALF_repeat+ALF_repeat+ALF_repeat+ALF_CC_1+HINT.2+Tox-REase-13	22..62:ALF,77..107:ALF,114..154:ALF,160..200:ALF,197..353:ALF_CC_1,575..608:ALF,620..660:ALF_repeat,667..708:ALF_repeat,713..754:ALF_repeat,751..911:ALF_CC_1,1071..1209:HINT.2,1220..1344:Tox-REase-13
80028..80603	+	191	WP_111242358.1	D3H59_RS07805	umbD	Imm128	1..183:Imm128
Micromonospora fulviviridis Genome accession no BMRA01000000
561525..563459	-	644	GGR72207.1	GCM10010169_15180	umbA	TM+Trypsin_2+TM	220..241:TM,326..522:Trypsin_2,617..639:TM
563656..564147	-	163	GGR72213.1	GCM10010169_15190	umbB	SP+umbB	1..27:SP,41..162:umbB
564227..564670	-	147	GGR72218.1	GCM10010169_15200	umbD	Imm_unclassified	1..10:Imm_unclassified
564693..568778	-	1361	GGR72225.1	GCM10010169_15210	umbC	SP+ALF+ALF_repeat+ALF_repeat+ALF+ALF+ALF_repeat+ALF_repeat+ALF+ALF_CC_1+HINT.2+Tox-ColD	1..25:SP,34..72:ALF,78..115:ALF_repeat,123..162:ALF_repeat,171..214:ALF,599..636:ALF,644..684:ALF_repeat,691..731:ALF_repeat,738..778:ALF,775..935:ALF_CC_1,1116..1255:HINT.2,1261..1344:Tox-ColD
762213..764303	-	696	GGR73527.1	GCM10010169_16970	umbA	Trypsin+Tachylectin	4..207:Trypsin,285..439:Tachylectin
164751..166298	-	515	GGS01510.1	GCM10010169_52820	umbA	SP+Trypsin	1..21:SP,171..361:Trypsin
Micromonospora luteifusca Genome accession no NZ_JAFBBP010000000
6248047..6248466	-	139	WP_239561829.1	JOD64_RS28240	umbB	umbB	26..139:umbB
6248876..6252394	+	1172	WP_204945031.1	JOD64_RS28245	umbC	SP+ALF+ALF_repeat+P:ALF+ALF+ALF+ALF_repeat+ALF_repeat+ALF+ALF_CC_1+Ntox37	1..26:SP,35..75:ALF,81..120:ALF_repeat,127..160:P:ALF,173..213:ALF,588..628:ALF,633..671:ALF_repeat,681..722:ALF_repeat,728..768:ALF,765..926:ALF_CC_1,1095..1171:Ntox37
6252482..6253228	+	248	WP_204946294.1	JOD64_RS28250	umbD	Imm_unclassified	1..10:Imm_unclassified
4981439..4983241	+	600	WP_204944065.1	JOD64_RS22770	umbA	SP+Trypsin+Fungal_lectin	1..31:SP,33..241:Trypsin,167..596:Fungal_lectin
Micromonospora parathelypteridis Genome accession no NZ_JACHDP010000000
5970788..5973073	-	761	WP_184185352.1	HNR20_RS26960	umbA	SP+Trypsin+UAL-Beta-prop-1+UAL-Beta-prop-1	1..18:SP,20..211:Trypsin,285..584:UAL-Beta-prop-1,511..748:UAL-Beta-prop-1
5973546..5973815	+	89	WP_184185354.1	HNR20_RS26965
5974122..5977592	+	1156	WP_184189105.1	HNR20_RS26970	umbC	ALF+ALF+ALF_repeat+ALF_repeat+ALF_CC_1+ALF+ALF_repeat+ALF_repeat+ALF_repeat+ALF_CC_1+Ntox65	7..31:ALF,50..80:ALF,85..125:ALF_repeat,131..172:ALF_repeat,169..325:ALF_CC_1,547..585:ALF,592..633:ALF_repeat,639..680:ALF_repeat,685..726:ALF_repeat,723..884:ALF_CC_1,1057..1151:Ntox65
5977559..5978095	+	178	WP_184185356.1	HNR20_RS26975	umbD	Imm143	12..165:Imm143
Micromonospora parathelypteridis Genome accession no NZ_BMNF01000000
706812..707348	-	178	WP_184185356.1	IEY65_RS19855	umbD	Imm143	12..165:Imm143
707315..710953	-	1212	WP_229687286.1	IEY65_RS19860	umbC	SP+ALF_repeat+ALF+ALF_repeat+ALF_repeat+ALF_CC_1+ALF+ALF_repeat+ALF_repeat+ALF_repeat+ALF_CC_1+Ntox65	1..40:SP,53..86:ALF_repeat,106..136:ALF,141..181:ALF_repeat,187..228:ALF_repeat,225..381:ALF_CC_1,603..641:ALF,648..689:ALF_repeat,695..736:ALF_repeat,741..782:ALF_repeat,779..940:ALF_CC_1,1113..1207:Ntox65
711092..711361	-	89	WP_184185354.1	IEY65_RS19865
711834..714119	+	761	WP_184185352.1	IEY65_RS19870	umbA	SP+Trypsin+UAL-Beta-prop-1+UAL-Beta-prop-1	1..18:SP,20..211:Trypsin,285..584:UAL-Beta-prop-1,511..748:UAL-Beta-prop-1
4243331..4245529	+	732	WP_229686976.1	IEY65_RS00620	umbA	SP+Trypsin+Tachylectin+Tachylectin	1..34:SP,34..243:Trypsin,321..457:Tachylectin,496..685:Tachylectin
6972429..6974357	+	642	WP_184187672.1	IEY65_RS26695	umbA	SP+Trypsin	1..31:SP,36..220:Trypsin
687318..689648	+	776	WP_229687499.1	IEY65_RS31555	umbA	SP+Trypsin+UAL-Beta-prop-1+UAL-Beta-prop-1+UAL-Beta-prop-1	1..31:SP,34..243:Trypsin,183..441:UAL-Beta-prop-1,349..652:UAL-Beta-prop-1,614..758:UAL-Beta-prop-1
Micromonospora sp. AMSO12t Genome accession no NZ_WAAS01000000
23839..24399	+	186	WP_151454405.1	F6X68_RS12365	umbB	SP+umbB	1..33:SP,55..185:umbB
24608..28546	+	1312	WP_151454406.1	F6X68_RS12370	umbC	SP+ALF+ALF+ALF+ALF+ALF_CC_1+ALF+ALF_repeat+ALF+ALF_repeat+ALF_CC_1+TM+Ntox62	1..17:SP,26..66:ALF,73..114:ALF,124..161:ALF,169..210:ALF,212..346:ALF_CC_1,585..623:ALF,630..670:ALF_repeat,677..722:ALF,727..770:ALF_repeat,767..928:ALF_CC_1,1033..1057:TM,1200..1312:Ntox62
28547..28795	+	82	WP_151454407.1	F6X68_RS12375	umbD	Imm_unclassified	1..10:Imm_unclassified
819..2606	+	595	WP_192581479.1	F6X68_RS20845	umbA	SP+Trypsin+UAL-Beta-prop-1	1..32:SP,34..242:Trypsin,264..548:UAL-Beta-prop-1
3323..5512	+	729	WP_151454443.1	F6X68_RS12550	umbA	SP+Trypsin+Tachylectin+Tachylectin	1..28:SP,33..240:Trypsin,309..459:Tachylectin,540..683:Tachylectin
4393..6240	-	615	WP_151456467.1	F6X68_RS24360	umbA	SP+Trypsin+UAL-Beta-prop-1	1..27:SP,34..246:Trypsin,267..571:UAL-Beta-prop-1
Micromonospora sp. BL1 Genome accession no RCVK01000000
5235..5870	-	211	RLQ08253.1	EAD96_04930	umbD	Imm103_N+Imm103_C	5..104:Imm103_N,112..206:Imm103_C
5883..9941	-	1352	RLQ08254.1	EAD96_04935	umbC	SP+ALF_repeat+ALF+ALF+ALF+ALF+ALF_repeat+ALF_repeat+ALF+ALF_CC_1+PT-HINT+Ntox41	1..17:SP,29..64:ALF_repeat,75..115:ALF,121..161:ALF,167..206:ALF,582..622:ALF,627..667:ALF_repeat,674..715:ALF_repeat,721..764:ALF,763..922:ALF_CC_1,1081..1213:PT-HINT,1233..1350:Ntox41
10179..10655	+	158	RLQ08255.1	EAD96_04940	umbB	SP+umbB	1..33:SP,50..158:umbB
10797..11429	-	210	RLQ08256.1	EAD96_04945		SP+TM	1..25:SP,171..192:TM
11558..13750	-	730	RLQ08274.1	EAD96_04950		TM+TM+TM+TRANSGLUTAMINASE-inactive.2+TM+TM+GGDEF.1+EAL.1	12..32:TM,44..62:TM,74..95:TM,118..196:TRANSGLUTAMINASE-inactive.2,242..260:TM,272..290:TM,306..446:GGDEF.1,473..713:EAL.1
14039..16252	-	737	RLQ08257.1	EAD96_04955	umbA	SP+Trypsin+Tachylectin+Tachylectin	1..34:SP,33..225:Trypsin,319..461:Tachylectin,568..689:Tachylectin
Micromonospora sp. C51 Genome accession no NZ_JAGPXQ010000000
170289..172499	+	736	WP_210935101.1	KBX50_RS03715	umbA	SP+Trypsin+Tachylectin+Tachylectin	1..31:SP,35..247:Trypsin,330..516:Tachylectin,501..699:Tachylectin
172675..175785	+	1036	WP_247673066.1	KBX50_RS03720	umbC	ALF+ALF_repeat+ALF+ALF_repeat+ALF+ALF_repeat+ALF_repeat+ALF+ALF_CC_1	25..61:ALF,66..105:ALF_repeat,113..145:ALF,158..199:ALF_repeat,574..614:ALF,619..660:ALF_repeat,666..707:ALF_repeat,713..753:ALF,750..911:ALF_CC_1
175801..176598	+	265	WP_247673067.1	KBX50_RS03725		HTH_Tnp_4+DDE_Tnp_4	53..101:HTH_Tnp_4,131..260:DDE_Tnp_4
176919..177383	+	154	WP_210934675.1	KBX50_RS03730	umbD	Imm124	4..154:Imm124
177440..177988	+	182	WP_247673068.1	KBX50_RS32630	umbB	SP+umbB	1..40:SP,54..178:umbB
170283..172499	+	738	WP_307870829.1	KBX50_RS03715	umbA	SP+Trypsin+Tachylectin+Tachylectin	1..33:SP,37..249:Trypsin,332..518:Tachylectin,503..701:Tachylectin
Micromonospora sp. HNM0581 Genome accession no JAASAD010000000
4556..5968	+	470	NLU80928.1	HCA58_21725	umbA	Trypsin+UAL-Beta-prop-1	5..206:Trypsin,222..453:UAL-Beta-prop-1
6175..10389	+	1404	WP_169599802.1	HCA58_21730	umbC	TM+ALF_repeat+ALF+ALF_repeat+ALF_repeat+ALF+ALF_repeat+ALF_repeat+ALF_repeat+ALF_CC_1+PT-HINT+S8-BECR2	42..62:TM,83..106:ALF_repeat,121..160:ALF,165..206:ALF_repeat,211..256:ALF_repeat,641..679:ALF,686..727:ALF_repeat,733..774:ALF_repeat,779..820:ALF_repeat,817..978:ALF_CC_1,1163..1294:PT-HINT,1307..1404:S8-BECR2
10416..10886	+	156	NLU80930.1	HCA58_21735	umbD	Imm91	1..155:Imm91
11003..11515	+	170	NLU80931.1	HCA58_21740	umbB	SP+umbB	1..31:SP,45..169:umbB
Micromonospora sp. KC606 Genome accession no NZ_SMKN01000000
36871..37407	-	178	WP_132181956.1	E1193_RS08655	umbD	Imm114	12..178:Imm114
37394..41707	-	1437	WP_132181958.1	E1193_RS08660	umbC	SP+ALF+ALF+ALF+ALF+ALF+ALF_repeat+ALF+ALF_repeat+ALF_CC_1+TM+HINT.1+Tox-SerPeptidase	1..36:SP,45..85:ALF,91..133:ALF,139..178:ALF,186..227:ALF,603..642:ALF,647..687:ALF_repeat,694..739:ALF,744..787:ALF_repeat,784..945:ALF_CC_1,1050..1074:TM,1160..1330:HINT.1,1342..1426:Tox-SerPeptidase
41763..43760	-	665	WP_165945685.1	E1193_RS08665	umbAB	SP+Trypsin+UAL-Beta-prop-1+umbB	1..30:SP,33..253:Trypsin,251..492:UAL-Beta-prop-1,534..664:umbB
43796..44323	-	175	WP_132181962.1	E1193_RS08670	umbB	SP+umbB	1..30:SP,44..174:umbB
14191..14842	+	217	WP_132185180.1	E1193_RS22545	umbA	SP+Trypsin	1..33:SP,29..217:Trypsin
Micromonospora sp. LAH09 Genome accession no NZ_JAKKFI010000000
117060..117470	-	136	WP_238646566.1	LADH09A_RS17985	umbD	Imm119	3..122:Imm119
117496..120093	-	865	WP_238646656.1	LADH09A_RS17990	umbC	ALF+ALF_repeat+ALF_repeat+ALF+ALF_CC_1+S8-VOC2	197..237:ALF,242..283:ALF_repeat,289..332:ALF_repeat,338..378:ALF,375..533:ALF_CC_1,777..862:S8-VOC2
121535..122071	-	178	WP_238646568.1	LADH09A_RS18000	umbB	SP+umbB	1..36:SP,53..176:umbB
89401..91107	-	568	WP_238643498.1	LADH09A_RS04755	umbA	Trypsin+UAL-Beta-prop-1	2..210:Trypsin,243..521:UAL-Beta-prop-1
10552..12843	+	763	WP_238643058.1	LADH09A_RS02225	umbA	SP+Trypsin+UAL-Beta-prop-1	1..18:SP,21..210:Trypsin,287..587:UAL-Beta-prop-1
13109..14548	+	479	WP_238643163.1	LADH09A_RS02820	umbA	SP+Trypsin	1..36:SP,33..249:Trypsin
Micromonospora sp. M71_S20 Genome accession no RCCV01000000
1219656..1220165	-	169	RLK23235.1	DER29_1095	umbB	SP+umbB	1..19:SP,41..165:umbB
1220401..1220841	-	146	RLK23236.1	DER29_1096	umbD	Imm_unclassified	1..10:Imm_unclassified
1220892..1224872	-	1326	RLK23237.1	DER29_1097	umbC	ALF_repeat+ALF+ALF+ALF+ALF+ALF_repeat+ALF_repeat+ALF+ALF_CC_1+HINT.2+Ntox24.2	2..31:ALF_repeat,45..79:ALF,85..125:ALF,131..175:ALF,560..597:ALF,605..646:ALF_repeat,652..693:ALF_repeat,699..739:ALF,736..897:ALF_CC_1,1077..1215:HINT.2,1240..1324:Ntox24.2
1363920..1366127	-	735	RLK23368.1	DER29_1230	umbA	SP+Trypsin+Tachylectin+Tachylectin	1..34:SP,35..243:Trypsin,317..458:Tachylectin,495..698:Tachylectin
2219685..2221532	-	615	RLK24127.1	DER29_2024	umbA	SP+Trypsin+UAL-Beta-prop-1	1..27:SP,34..225:Trypsin,267..571:UAL-Beta-prop-1
Micromonospora sp. MH33 Genome accession no MUYZ01000000
192..2816	+	874	PSK63770.1	B0E53_04285	umbC	ALF+ALF_repeat+ALF_repeat+ALF_repeat+ALF_CC_1+PT-HINT+Ntox26	100..137:ALF,145..186:ALF_repeat,192..232:ALF_repeat,238..279:ALF_repeat,276..436:ALF_CC_1,625..756:PT-HINT,759..872:Ntox26
2827..3321	+	164	PSK63771.1	B0E53_04286	umbD	Imm96	1..160:Imm96
3379..3870	+	163	PSK63772.1	B0E53_04287	umbB	SP+umbB	1..27:SP,41..163:umbB
4193..6124	+	643	PSK63773.1	B0E53_04288	umbA	TM+Trypsin_2+TM	219..240:TM,325..521:Trypsin_2,616..638:TM
17473..19152	-	559	PSK65835.1	B0E53_02204	umbA	Trypsin+Fungal_lectin	2..205:Trypsin,205..554:Fungal_lectin
7819..9633	+	604	PSK64316.1	B0E53_03736	umbA	SP+Trypsin+UAL-Beta-prop-1	1..21:SP,23..235:Trypsin,256..568:UAL-Beta-prop-1
Micromonospora sp. RP3T Genome accession no PYPS01000000
98069..98260	+	63	PTA46038.1	C8054_12330	umbB	umbB	1..60:umbB
98470..102495	+	1341	PTA46039.1	C8054_12335	umbC	ALF+ALF_repeat+ALF_repeat+ALF_repeat+ALF_CC_1+ALF+ALF_repeat+ALF_repeat+ALF_repeat+ALF_CC_1+PT-HINT+Tox-REase-13	17..57:ALF,63..103:ALF_repeat,108..149:ALF_repeat,154..195:ALF_repeat,192..347:ALF_CC_1,570..606:ALF,615..656:ALF_repeat,662..703:ALF_repeat,708..749:ALF_repeat,746..907:ALF_CC_1,1069..1204:PT-HINT,1215..1338:Tox-REase-13
102506..103060	+	184	PTA45992.1	C8054_12340	umbD	Imm128	1..182:Imm128
35324..37516	+	730	PTA44516.1	C8054_19640	umbA	SP+Trypsin+Tachylectin+Tachylectin	1..33:SP,38..243:Trypsin,321..473:Tachylectin,536..693:Tachylectin
263559..265295	+	578	PTA48192.1	C8054_01280	umbA	SP+Trypsin+UAL-Beta-prop-1	1..14:SP,16..224:Trypsin,296..573:UAL-Beta-prop-1
37570..39858	+	762	PTA43691.1	C8054_24020	umbA	SP+Trypsin+UAL-Beta-prop-1+UAL-Beta-prop-1	1..26:SP,25..215:Trypsin,174..432:UAL-Beta-prop-1,396..691:UAL-Beta-prop-1
55041..56957	+	638	PTA43799.1	C8054_23650	umbA	SP+Trypsin	1..41:SP,35..243:Trypsin
Micromonospora sp. STR1s_6 Genome accession no NZ_JAEVHL010000000
59540..60211	-	223	WP_238432660.1	JM949_RS05810	umbD	Imm87	7..223:Imm87
60224..64039	-	1271	WP_203147412.1	JM949_RS05815	umbC	ALF+ALF+ALF+ALF+ALF+ALF_repeat+ALF+ALF+ALF_CC_1+TM+TM+TM+Ntox27	3..39:ALF,46..85:ALF,93..142:ALF,148..193:ALF,569..608:ALF,613..652:ALF_repeat,660..705:ALF,711..753:ALF,750..911:ALF_CC_1,984..1001:TM,1008..1036:TM,1048..1069:TM,1128..1252:Ntox27
64387..64923	-	178	WP_238432650.1	JM949_RS05820	umbB	SP+umbB	1..28:SP,49..177:umbB
1..1061	-	354	WP_203150510.1	JM949_RS23580	umbC	SP+ALF+ALF_repeat+ALF+ALF	1..37:SP,45..85:ALF,92..129:ALF_repeat,138..177:ALF,184..223:ALF
1347..1706	+	119	WP_203150511.1	JM949_RS23585	umbB	umbB	7..119:umbB
8025..9788	+	587	WP_203149134.1	JM949_RS15235	umbA	Trypsin+UAL-Beta-prop-1	16..221:Trypsin,217..551:UAL-Beta-prop-1
453..1892	+	479	WP_238434108.1	JM949_RS29450	umbA	SP+Trypsin	1..30:SP,33..249:Trypsin
Micromonospora zamorensis Genome accession no LT607755
4092522..4093130	-	202	SCG57615.1	GA0070619_3660	umbD	Imm128	1..184:Imm128
4093140..4097204	-	1354	WP_088949118.1	GA0070619_3661	umbC	SP+ALF+ALF+ALF+ALF_repeat+ALF_CC_1+ALF+ALF_repeat+ALF_repeat+ALF+ALF_CC_1+HINT.2+Tox-REase-13	1..21:SP,31..71:ALF,86..117:ALF,123..163:ALF,168..209:ALF_repeat,206..362:ALF_CC_1,584..621:ALF,629..669:ALF_repeat,676..717:ALF_repeat,723..763:ALF,760..921:ALF_CC_1,1080..1219:HINT.2,1229..1350:Tox-REase-13
4097390..4098031	-	213	SCG57627.1	GA0070619_3662	umbB	umbB	86..209:umbB
6941982..6943799	-	605	SCG71527.1	GA0070619_6365	umbA	SP+Trypsin+UAL-Beta-prop-1	1..31:SP,35..243:Trypsin,257..569:UAL-Beta-prop-1
1019950..1021749	+	599	SCG40328.1	GA0070619_0949	umbA	SP+Trypsin+UAL-Beta-prop-1	1..31:SP,33..241:Trypsin,274..552:UAL-Beta-prop-1
3033452..3034990	+	512	SCG52153.1	GA0070619_2719	umbA	SP+Trypsin+UAL-Ricin-2+UAL-Ricin-1+Ricin_B_lectin	1..26:SP,28..239:Trypsin,258..335:UAL-Ricin-2,314..427:UAL-Ricin-1,388..488:Ricin_B_lectin
3030508..3032436	+	642	SCG52143.1	GA0070619_2717	umbA	SP+Trypsin	1..31:SP,36..222:Trypsin
Micromonospora zingiberis Genome accession no SJJR01000000
208758..209222	+	154	TCB97263.1	E0H26_13430	umbB	umbB	21..149:umbB
209437..212991	+	1184	TCB97344.1	E0H26_13435	umbC	ALF_repeat+ALF+ALF_repeat+ALF_repeat+ALF_CC_1+ALF+ALF_repeat+ALF_repeat+ALF+ALF_CC_1+Ntox65	33..63:ALF_repeat,77..109:ALF,114..155:ALF_repeat,160..201:ALF_repeat,199..354:ALF_CC_1,576..614:ALF,621..662:ALF_repeat,668..709:ALF_repeat,715..755:ALF,752..913:ALF_CC_1,1088..1180:Ntox65
212991..213497	+	168	TCB97264.1	E0H26_13440	umbD	Imm143	1..156:Imm143
76618..78444	-	608	TCB92826.1	E0H26_23550	umbA	SP+Trypsin+UAL-Beta-prop-1	1..22:SP,25..236:Trypsin,261..572:UAL-Beta-prop-1
2465..4669	-	734	TCB99543.1	E0H26_03000	umbA	SP+Trypsin+Tachylectin+Tachylectin	1..34:SP,33..243:Trypsin,309..459:Tachylectin,497..689:Tachylectin
392948..394519	-	523	TCB98567.1	E0H26_09385	umbA	SP+Trypsin+Ricin_B_lectin+Ricin_B_lectin	1..41:SP,40..251:Trypsin,267..387:Ricin_B_lectin,400..520:Ricin_B_lectin
Myceligenerans salitolerans Genome accession no NZ_JAFMPK010000000
26877..27413	+	178	WP_207276025.1	J0911_RS13680	umbB	SP+umbB	1..30:SP,50..178:umbB
27511..30741	+	1076	WP_207276026.1	J0911_RS13685	umbAB	SP+Trypsin+UAL-Beta-prop-1+umbB	1..25:SP,27..213:Trypsin,603..857:UAL-Beta-prop-1,948..1076:umbB
30756..34613	+	1285	WP_242636746.1	J0911_RS13690	umbC	SP+ALF+ALF+ALF+ALF+ALF_CC_1+ALF+ALF_repeat+ALF+ALF_repeat+ALF_CC_1+S8-BECR1	1..51:SP,66..98:ALF,109..145:ALF,155..194:ALF,202..239:ALF,452..578:ALF_CC_1,618..658:ALF,664..700:ALF_repeat,715..755:ALF,762..803:ALF_repeat,800..961:ALF_CC_1,1181..1283:S8-BECR1
34666..36264	+	532	WP_207276028.1	J0911_RS13695	umbA	SP+Trypsin+UAL-Beta-prop-1	1..34:SP,35..253:Trypsin,280..528:UAL-Beta-prop-1
Myceligenerans sp. TRM 65318 Genome accession no NZ_JADBGR010000000
182171..183685	-	504	WP_192864839.1	IIE03_RS21650	umbA	Trypsin+UAL-Beta-prop-1+FG-GAP_3	11..224:Trypsin,158..425:UAL-Beta-prop-1,407..464:FG-GAP_3
183806..187582	-	1258	WP_225998176.1	IIE03_RS21655	umbC	ALF+ALF+ALF+ALF+ALF_CC_1+ALF+ALF_repeat+ALF+ALF_repeat+ALF_CC_1+S8-BECR1	30..61:ALF,73..109:ALF,119..158:ALF,166..203:ALF,365..514:ALF_CC_1,582..622:ALF,627..663:ALF_repeat,676..719:ALF,724..767:ALF_repeat,764..924:ALF_CC_1,1154..1256:S8-BECR1
187755..190985	-	1076	WP_192864841.1	IIE03_RS21660	umbAB	SP+Trypsin+FG-GAP_3+UAL-Beta-prop-1+umbB	1..25:SP,27..209:Trypsin,331..398:FG-GAP_3,602..842:UAL-Beta-prop-1,948..1076:umbB
191028..191567	-	179	WP_192864842.1	IIE03_RS21665	umbB	SP+umbB	1..30:SP,51..179:umbB
191612..193816	-	734	WP_192864843.1	IIE03_RS21670	umbA	SP+Trypsin+Fungal_lectin	1..26:SP,34..248:Trypsin,311..733:Fungal_lectin
21951..25244	-	1097	WP_192860781.1	IIE03_RS00540	umbC	ALF+ALF+ALF+ALF+ALF_repeat+ALF_CC_1+4TM_Toxin	12..48:ALF,104..145:ALF,151..192:ALF,569..604:ALF,661..700:ALF_repeat,747..908:ALF_CC_1,962..1093:4TM_Toxin
25411..27699	-	762	WP_225997033.1	IIE03_RS00545	umbAB	SP+Trypsin+umbB	1..25:SP,39..217:Trypsin,649..761:umbB
Myceligenerans xiligouense Genome accession no RKQZ01000000
2993806..2994450	-	214	RPF21970.1	EDD34_2613	umbD	Imm_unclassified+TM+TM	1..10:Imm_unclassified,19..37:TM,57..74:TM
2994552..2997950	-	1132	RPF21971.1	EDD34_2614	umbC	SP+ALF+ALF+ALF+ALF+ALF+ALF+ALF_CC_1+4TM_Toxin	1..43:SP,57..97:ALF,149..190:ALF,196..237:ALF,614..652:ALF,707..750:ALF,757..796:ALF,793..954:ALF_CC_1,1008..1127:4TM_Toxin
2998121..3000316	-	731	RPF21972.1	EDD34_2615	umbA	SP+Trypsin+Fungal_lectin	1..30:SP,34..245:Trypsin,308..727:Fungal_lectin
3000371..3000862	-	163	RPF21973.1	EDD34_2616	umbB	SP+umbB	1..30:SP,51..162:umbB
Nocardia sp. NRRL S-836 Genome accession no NZ_LGDY01000000
3301..3882	+	193	WP_157529739.1	ADL03_RS41640	umbB	SP+umbB	1..42:SP,63..192:umbB
3911..7726	+	1271	WP_082373971.1	ADL03_RS41645	umbC	SP+ALF+ALF+ALF+ALF+ALF+ALF_repeat+ALF+ALF_repeat+ALF_CC_1+TM+TM+Ntox69	1..32:SP,45..84:ALF,91..128:ALF,138..179:ALF,185..226:ALF,601..641:ALF,646..685:ALF_repeat,693..736:ALF,743..786:ALF_repeat,785..944:ALF_CC_1,1038..1071:TM,1078..1099:TM,1147..1268:Ntox69
7735..7950	+	71	WP_053739177.1	ADL03_RS41650	umbD	Imm_unclassified	1..10:Imm_unclassified
7991..8119	-	94	WP_082373972.1	ADL03_RS49125		ADH_zinc_N_2	4..40:ADH_zinc_N_2
8406..10892	+	828	WP_053739178.1	ADL03_RS41655	umbA	SP+Trypsin+UAL-Ricin-1+Trypsin+Tachylectin	1..17:SP,25..221:Trypsin,225..289:UAL-Ricin-1,352..521:Trypsin,562..806:Tachylectin
Nonomuraea angiospora Genome accession no NZ_JADBEK010000000
12439513..12441825	+	770	WP_225966399.1	H4W80_RS57060	umbAB	SP+Trypsin+UAL-Beta-prop-1+umbB	1..17:SP,23..209:Trypsin,248..464:UAL-Beta-prop-1,627..769:umbB
12441892..12445983	+	1363	WP_192792670.1	H4W80_RS57065	umbC	ALF_repeat+ALF+ALF+ALF_CC_1+ALF_CC_1+ALF_repeat+P:ALF+ALF_repeat+ALF_CC_1+SCP1201-deaminases	96..138:ALF_repeat,144..185:ALF,191..229:ALF,234..373:ALF_CC_1,399..532:ALF_CC_1,656..692:ALF_repeat,703..745:P:ALF,754..796:ALF_repeat,793..953:ALF_CC_1,1222..1358:SCP1201-deaminases
Nonomuraea basaltis Genome accession no NZ_VCJS01000000
16433..20536	-	1367	WP_138716603.1	EJK15_RS45010	umbC	SP+ALF+ALF+ALF+ALF_repeat+ALF+ALF_repeat+ALF_CC_1+SCP1201-deaminases	1..44:SP,102..143:ALF,149..188:ALF,196..234:ALF,660..696:ALF_repeat,707..750:ALF,758..800:ALF_repeat,797..957:ALF_CC_1,1235..1352:SCP1201-deaminases
20590..22956	-	788	WP_171074906.1	EJK15_RS45015	umbAB	SP+Trypsin+UAL-Beta-prop-1+umbB	1..28:SP,37..250:Trypsin,245..482:UAL-Beta-prop-1,645..786:umbB
Nonomuraea fuscirosea Genome accession no PVNG01000000
139857..143924	-	1355	PRX52712.1	B0I32_131109	umbC	SP+ALF+ALF+ALF+ALF+ALF+P:ALF+ALF_repeat+ALF_CC_1+SCP1201-deaminases	1..34:SP,45..79:ALF,90..131:ALF,137..178:ALF,184..223:ALF,651..683:ALF,695..739:P:ALF,746..788:ALF_repeat,785..945:ALF_CC_1,1223..1350:SCP1201-deaminases
143998..146364	-	788	PRX52713.1	B0I32_131110	umbAB	SP+Trypsin+UAL-Beta-prop-1+umbB	1..35:SP,37..227:Trypsin,238..539:UAL-Beta-prop-1,645..786:umbB
Nonomuraea gerenzanensis Genome accession no LT559118
5519791..5522073	+	760	SBO95621.1	BN4615_P5137	umbAB	Trypsin+UAL-Beta-prop-1+umbB	10..223:Trypsin,239..454:UAL-Beta-prop-1,618..758:umbB
5522137..5523063	+	308	SBO95622.1	BN4615_P5138	umbC	SP+P:ALF+ALF+ALF+ALF	1..40:SP,51..80:P:ALF,96..137:ALF,143..182:ALF,190..228:ALF
5523060..5525939	+	959	SBO95623.1	BN4615_P5139	umbC	ALF_CC_1+ALF_repeat+ALF+ALF_repeat+ALF_CC_1+SCP1201-deaminases	22..138:ALF_CC_1,252..288:ALF_repeat,299..342:ALF,350..392:ALF_repeat,389..549:ALF_CC_1,827..955:SCP1201-deaminases
3952882..3955347	-	821	SBO94199.1	BN4615_P3715	umbAB	umbB+Trypsin+Laminin_G_3+UAL-Beta-prop-1	9..138:umbB,159..319:Trypsin,408..565:Laminin_G_3,571..820:UAL-Beta-prop-1
3956158..3959652	+	1164	SBO94200.1	BN4615_P3716	umbC	ALF+ALF+ALF_CC_1+ALF_repeat+ALF+ALF_repeat+ALF_CC_1+Tox-Arc.1	3..40:ALF,47..88:ALF,90..240:ALF_CC_1,508..547:ALF_repeat,555..600:ALF,605..648:ALF_repeat,646..805:ALF_CC_1,1021..1159:Tox-Arc.1
3959685..3960170	+	161	SBO94201.1	BN4615_P3717	umbD	Imm134_N+Imm134_C	1..76:Imm134_N,83..154:Imm134_C
Nonomuraea gerenzanensis Genome accession no NZ_CP084058
4938298..4940595	+	765	WP_225274985.1	LCN96_RS23260	umbAB	Trypsin+UAL-Beta-prop-1+umbB	15..228:Trypsin,244..459:UAL-Beta-prop-1,623..763:umbB
4940674..4944744	+	1356	WP_225276040.1	LCN96_RS23265	umbC	SP+P:ALF+ALF+ALF+ALF+ALF_CC_1+ALF_repeat+ALF+ALF_repeat+ALF_CC_1+SCP1201-deaminases	1..35:SP,46..75:P:ALF,91..132:ALF,138..177:ALF,185..223:ALF,389..527:ALF_CC_1,649..685:ALF_repeat,696..739:ALF,747..789:ALF_repeat,786..946:ALF_CC_1,1224..1352:SCP1201-deaminases
3273860..3276421	-	853	WP_225273345.1	LCN96_RS15590	umbAB	SP+umbB+Trypsin+Laminin_G_3+UAL-Beta-prop-1	1..26:SP,41..170:umbB,191..351:Trypsin,440..597:Laminin_G_3,603..852:UAL-Beta-prop-1
3278717..3280630	+	637	WP_225275986.1	LCN96_RS15605	umbC	ALF+ALF_repeat+ALF_CC_1+Tox-Arc.1	28..73:ALF,78..121:ALF_repeat,119..278:ALF_CC_1,494..632:Tox-Arc.1
3280663..3281148	+	161	WP_225273346.1	LCN96_RS15610	umbD	Imm134_N+Imm134_C	1..76:Imm134_N,83..154:Imm134_C
Nonomuraea jabiensis Genome accession no NZ_JACHMB010000000
9218351..9220657	+	768	WP_246557946.1	HD596_RS42030	umbAB	SP+Trypsin+UAL-Beta-prop-1+umbB	1..17:SP,19..231:Trypsin,307..540:UAL-Beta-prop-1,626..767:umbB
9220968..9224795	+	1275	WP_246557948.1	HD596_RS42035	umbC	ALF+ALF+ALF+ALF_CC_1+ALF_repeat+ALF+ALF_repeat+ALF_CC_1+SCP1201-deaminases	10..51:ALF,57..96:ALF,104..142:ALF,308..446:ALF_CC_1,568..604:ALF_repeat,615..658:ALF,666..708:ALF_repeat,705..864:ALF_CC_1,1139..1270:SCP1201-deaminases
9218297..9220657	+	786	WP_185074986.1	HD596_RS42030	umbA	SP+Trypsin+UAL-Beta-prop-1	1..28:SP,37..249:Trypsin,325..558:UAL-Beta-prop-1
Nonomuraea mesophila Genome accession no SMLD01000000
15848..18295	+	815	TDE47921.1	E1295_22000	umbAB	SP+Trypsin+umbB	1..30:SP,31..247:Trypsin,673..814:umbB
18321..22400	+	1359	TDE47922.1	E1295_22005	umbC	SP+ALF_repeat+ALF+ALF+ALF+ALF_CC_1+P:ALF+ALF+ALF_repeat+ALF_CC_1+SCP1201-deaminases	1..37:SP,51..86:ALF_repeat,97..138:ALF,144..183:ALF,191..229:ALF,399..542:ALF_CC_1,659..690:P:ALF,703..748:ALF,754..796:ALF_repeat,793..952:ALF_CC_1,1218..1354:SCP1201-deaminases
Nonomuraea phyllanthi Genome accession no NZ_VDLX02000000
128570..131128	-	852	WP_193318475.1	FH608_RS17810	umbAB	SP+umbB+Trypsin+LEVANB.1+UAL-Beta-prop-1	1..33:SP,48..177:umbB,198..358:Trypsin,413..579:LEVANB.1,610..852:UAL-Beta-prop-1
131325..131564	-	79	WP_139631653.1	FH608_RS17815	umbD	Imm134_N	1..74:Imm134_N
131592..135470	-	1292	WP_139631654.1	FH608_RS17820	umbC	SP+ALF+ALF+ALF+ALF+ALF_CC_1+ALF_repeat+ALF+ALF_repeat+ALF_CC_1+Tox-Arc.1	1..17:SP,27..65:ALF,71..113:ALF,121..160:ALF,168..209:ALF,211..361:ALF_CC_1,629..669:ALF_repeat,678..721:ALF,726..769:ALF_repeat,766..927:ALF_CC_1,1147..1291:Tox-Arc.1
Nonomuraea phyllanthi Genome accession no NZ_CP045572
3019182..3021740	-	852	WP_194244226.1	GBF35_RS13985	umbAB	SP+umbB+Trypsin+LEVANB.1+UAL-Beta-prop-1	1..33:SP,48..177:umbB,198..358:Trypsin,413..579:LEVANB.1,610..852:UAL-Beta-prop-1
3021937..3022176	-	79	WP_139631653.1	GBF35_RS13990	umbD	Imm134_N	1..74:Imm134_N
3022204..3026172	-	1322	WP_153261896.1	GBF35_RS13995	umbC	SP+ALF+ALF+ALF+ALF+ALF_CC_1+ALF_repeat+ALF+ALF_repeat+ALF_CC_1+Tox-Arc.1	1..47:SP,57..95:ALF,101..143:ALF,151..190:ALF,198..239:ALF,241..375:ALF_CC_1,659..699:ALF_repeat,708..751:ALF,756..799:ALF_repeat,796..957:ALF_CC_1,1177..1321:Tox-Arc.1
Nonomuraea rubra Genome accession no NZ_JACHMI010000000
8946010..8946495	-	161	WP_185107617.1	HD593_RS40715	umbD	Imm134_N+Imm134_C	1..76:Imm134_N,83..154:Imm134_C
8946528..8948441	-	637	WP_246549310.1	HD593_RS62370	umbC	ALF+ALF_repeat+ALF_CC_1+Tox-Arc.1	28..73:ALF,78..121:ALF_repeat,119..277:ALF_CC_1,494..632:Tox-Arc.1
8950716..8953295	+	859	WP_185107622.1	HD593_RS40725	umbAB	SP+umbB+Trypsin+Laminin_G_3+UAL-Beta-prop-1	1..32:SP,47..176:umbB,197..357:Trypsin,446..603:Laminin_G_3,609..858:UAL-Beta-prop-1
651039..653564	-	841	WP_185100610.1	HD593_RS03040	umbAB	SP+umbB+Trypsin+Laminin_G_3+UAL-Beta-prop-1	1..33:SP,48..177:umbB,185..356:Trypsin,441..588:Laminin_G_3,599..841:UAL-Beta-prop-1
653866..654345	+	159	WP_246547486.1	HD593_RS03045	umbC	SP+ALF+ALF+ALF	1..15:SP,25..63:ALF,69..111:ALF,119..158:ALF
654382..655788	+	468	WP_185100612.1	HD593_RS03050	umbC	ALF+ALF_CC_1+Tox-Arc.1	1..35:ALF,51..182:ALF_CC_1,324..467:Tox-Arc.1
7050599..7054021	-	1140	WP_246548946.1	HD593_RS32210	umbC	ALF+ALF_repeat+ALF+ALF_repeat+ALF+ALF_repeat+ALF_repeat+ALF+ALF_CC_1	1..32:ALF,39..77:ALF_repeat,86..126:ALF,131..172:ALF_repeat,547..587:ALF,592..628:ALF_repeat,639..680:ALF_repeat,686..726:ALF,725..882:ALF_CC_1
7054198..7056486	-	762	WP_185105722.1	HD593_RS32215	umbAB	SP+Trypsin+umbB	1..25:SP,34..249:Trypsin,655..761:umbB
Nonomuraea solani Genome accession no FNVT01000000
40697..41662	+	322	SEH03029.1	SAMN05444920_13238	umbA	SP+Trypsin	1..17:SP,19..232:Trypsin
42073..42948	+	291	SEH03030.1	SAMN05444920_13239	umbB	umbB	149..290:umbB
43030..47100	+	1356	SEH03031.1	SAMN05444920_13240	umbC	SP+ALF_repeat+ALF+ALF+ALF+ALF_repeat+ALF+ALF_repeat+ALF_CC_1+SCP1201-deaminases	1..36:SP,45..80:ALF_repeat,91..132:ALF,138..179:ALF,185..223:ALF,649..685:ALF_repeat,696..741:ALF,747..789:ALF_repeat,786..946:ALF_CC_1,1227..1351:SCP1201-deaminases
284060..286429	+	789	SEG96020.1	SAMN05444920_109245	umbA	SP+Trypsin+UAL-Beta-prop-1	1..35:SP,41..250:Trypsin,266..482:UAL-Beta-prop-1
Nonomuraea sp. ATCC 55076 Genome accession no CP017717
4722110..4726132	-	1340	AQZ63634.1	BKM31_21175	umbC	SP+P:ALF+ALF+ALF+ALF+ALF_CC_1+ALF_repeat+P:ALF+ALF_repeat+ALF_CC_1+SCP1201-deaminases	1..19:SP,30..59:P:ALF,75..116:ALF,122..161:ALF,169..207:ALF,373..511:ALF_CC_1,633..669:ALF_repeat,680..723:P:ALF,731..773:ALF_repeat,770..929:ALF_CC_1,1205..1335:SCP1201-deaminases
4726244..4728604	-	786	AQZ63635.1	BKM31_21180	umbAB	SP+Trypsin+UAL-Beta-prop-1+umbB	1..28:SP,37..249:Trypsin,341..613:UAL-Beta-prop-1,644..785:umbB
Nonomuraea sp. FMUSA5-5 Genome accession no NZ_JAATEP010000000
86331..90170	-	1279	WP_240973446.1	HCN51_RS31190	umbC	ALF+ALF+ALF+ALF_CC_1+ALF_repeat+P:ALF+ALF_repeat+ALF_CC_1+SCP1201-deaminases	14..55:ALF,61..100:ALF,108..146:ALF,312..450:ALF_CC_1,572..608:ALF_repeat,619..662:P:ALF,670..712:ALF_repeat,709..868:ALF_CC_1,1145..1274:SCP1201-deaminases
90466..92772	-	768	WP_168014274.1	HCN51_RS31195	umbAB	SP+Trypsin+UAL-Beta-prop-1+umbB	1..17:SP,19..231:Trypsin,162..462:UAL-Beta-prop-1,626..767:umbB
Nonomuraea sp. K271 Genome accession no NZ_JAAAHR010000000
3298..7134	+	1278	WP_236668084.1	GUY59_RS43810	umbC	ALF+ALF+ALF+ALF+ALF_CC_1+ALF_repeat+ALF+ALF_repeat+ALF_CC_1+TM+TM+Tox-Arc.1	16..53:ALF,59..101:ALF,109..149:ALF,156..197:ALF,199..333:ALF_CC_1,617..657:ALF_repeat,664..709:ALF,714..757:ALF_repeat,755..915:ALF_CC_1,1015..1038:TM,1059..1079:TM,1128..1261:Tox-Arc.1
7339..9807	+	822	WP_201762063.1	GUY59_RS43815	umbAB	umbB+Trypsin+Laminin_G_3+UAL-Beta-prop-1	29..158:umbB,179..338:Trypsin,422..572:Laminin_G_3,582..817:UAL-Beta-prop-1
Nonomuraea sp. KC401 Genome accession no NZ_VBUN01000000
1133..3601	-	822	WP_201762063.1	FE391_RS41815	umbAB	umbB+Trypsin+Laminin_G_3+UAL-Beta-prop-1	29..158:umbB,179..338:Trypsin,422..572:Laminin_G_3,582..817:UAL-Beta-prop-1
3806..7711	-	1301	WP_138208069.1	FE391_RS41820	umbC	SP+ALF+ALF+ALF+ALF+ALF_CC_1+ALF_repeat+ALF+ALF_repeat+ALF_CC_1+TM+TM+Tox-Arc.1	1..23:SP,39..76:ALF,82..124:ALF,132..172:ALF,179..220:ALF,222..356:ALF_CC_1,640..680:ALF_repeat,687..732:ALF,737..780:ALF_repeat,778..938:ALF_CC_1,1038..1061:TM,1082..1102:TM,1151..1284:Tox-Arc.1
Nonomuraea sp. MG754425 Genome accession no NZ_SSXE01000000
5168..5629	-	153	WP_237109041.1	FAF44_RS42320	umbB	umbB	25..150:umbB
5689..6024	-	111	WP_237109042.1	FAF44_RS42325	umbD	Imm136	5..100:Imm136
6026..9244	-	1072	WP_237109050.1	FAF44_RS42330	umbC	ALF+ALF_repeat+ALF_repeat+ALF+ALF_CC_1+TM+HINT.2+CdiA-CT3	291..329:ALF,336..377:ALF_repeat,383..425:ALF_repeat,431..471:ALF,468..629:ALF_CC_1,755..776:TM,810..950:HINT.2,967..1070:CdiA-CT3
10206..12050	-	614	WP_237109043.1	FAF44_RS42340	umbA	SP+Trypsin	1..31:SP,38..213:Trypsin
Nonomuraea sp. PA05 Genome accession no VSEY01000000
17189..19771	-	860	TYB54718.1	FXF51_46570	umbAB	SP+umbB+Trypsin+LEVANB.1+UAL-Beta-prop-1	1..33:SP,48..177:umbB,198..358:Trypsin,413..574:LEVANB.1,610..859:UAL-Beta-prop-1
20028..23960	+	1310	TYB54719.1	FXF51_46575	umbC	SP+ALF+ALF+ALF+ALF+ALF_CC_1+ALF_repeat+ALF+ALF_repeat+ALF_CC_1+Tox-Arc.1	1..42:SP,52..90:ALF,96..138:ALF,146..186:ALF,193..234:ALF,236..386:ALF_CC_1,654..693:ALF_repeat,701..746:ALF,751..794:ALF_repeat,792..950:ALF_CC_1,1167..1305:Tox-Arc.1
23993..24478	+	161	TYB54720.1	FXF51_46580	umbD	Imm134_N+Imm134_C	1..76:Imm134_N,83..154:Imm134_C
92241..94766	-	841	TYB57630.1	FXF51_39730	umbA	TM+Trypsin	35..54:TM,59..256:Trypsin
66..2453	+	795	TYB57367.1	FXF51_39990	umbA	SP+Trypsin+UAL-Beta-prop-1	1..42:SP,44..234:Trypsin,214..489:UAL-Beta-prop-1
Nonomuraea sp. SBT364 Genome accession no NZ_LAVL01000000
123293..127237	+	1314	WP_197093392.1	ADY59_RS01995	umbC	SP+ALF+ALF+ALF+ALF+ALF_CC_1+ALF_repeat+ALF+ALF_repeat+ALF_CC_1+TM+Tox-Arc.1	1..36:SP,46..84:ALF,90..132:ALF,140..180:ALF,187..228:ALF,230..380:ALF_CC_1,648..688:ALF_repeat,695..740:ALF,745..788:ALF_repeat,785..944:ALF_CC_1,1045..1070:TM,1160..1301:Tox-Arc.1
127323..129806	+	827	WP_197093393.1	ADY59_RS47385	umbAB	SP+umbB+Trypsin+Laminin_G_3+UAL-Beta-prop-1	1..16:SP,33..162:umbB,176..341:Trypsin,426..579:Laminin_G_3,585..822:UAL-Beta-prop-1
Nonomuraea sp. SYSU D8015 Genome accession no NZ_VJYI01000000
7377..9662	+	761	WP_188197843.1	ID574_RS59115	umbAB	SP+Trypsin+umbB	1..41:SP,33..248:Trypsin,654..760:umbB
9717..10667	+	317	WP_188197844.1	ID574_RS59120	umbC	SP+ALF+ALF_repeat+ALF+ALF	1..31:SP,38..73:ALF,83..121:ALF_repeat,130..170:ALF,176..216:ALF
[truncated: 5,766 more rows]
