# Supplementary material for: Streptomyces umbrella toxin particles block hyphal growth of competing species
Source: Nature. 2024 Apr 17;629(8010):165–73. doi: 10.1038/s41586-024-07298-z (PMC11062931; doi:10.1038/s41586-024-07298-z)
Supplement: Supplementary file 7 — Excel file listing the bacterial strains, plasmids and primers used in this study. [file 41586_2024_7298_MOESM7_ESM.xlsx]

## Sheet: Supplementary Table 6 
Supplementary Table 6. Strains, plasmids and primers used in this study.
Bacterial strains	Genotype	Purpose	Source
Streptomyces coelicolor A3(2)	Wild-type (Sc-WT)	Parental strain for mutant construction, Umb particles production and growth competition assay	ARS Culture Collection, NRRL No. B-3062
S. coelicolor umbA1–8×His	SCP1.199c–8×His	Umb1 particle purification	This study
S. coelicolor umbC1–VSV-G	SCP1.201–VSV-G	Immunoprecipitation	This study
S. coelicolor umbC2–VSV-G	SCO6198–VSV-G	Immunoprecipitation	This study
S. coelicolor umbC3–VSV-G	SCO6593–VSV-G	Immunoprecipitation	This study
S. coelicolor umbA1–VSV-G	SCP1.199c–VSV-G	Immunoprecipitation	This study
S. coelicolor ∆umbC1,D1	∆SCP1.201, 202	Supernatant toxicity assay and growth competition assay	This study
S. coelicolor ∆umbC2	∆SCO6198	Supernatant toxicity assay and growth competition assay	This study
S. coelicolor ∆umbC3,D3	∆SCO6592, 6593	Supernatant toxicity assay and growth competition assay	This study
S. coelicolor ∆umb	∆SCP1.201, 202 ∆SCO617, 6198 ∆SCO6592, 6593	Umb target screening and growth competition assay	This study
S. coelicolor ∆umbC2 attB::pSET152	∆SCO6198, pSET152, ApraR	Supernatant toxicity assay	This study
S. coelicolor ∆umbC2 attB::pSET152::umbC2	∆SCO6198, pSET152::SCO6198, ApraR	Complementation of umbC2 in ∆umbC2 mutant for supernatant toxicity assay	This study
Streptomyces griseus	Wild-type (Sg–WT)	Umb target screening and supernatant toxicity assay	ARS Culture Collection, NRRL No. B-2682
Streptomyces anulatus	Wild-type (Sa–WT)	Parental strain for gene cloning	ARS Culture Collection, NRRL No. B-2000
S. griseusR	pSET152, ApraR	Growth competition assay	This study
Escherichia coli DH5α	huA2 lac(del)U169 phoA glnV44 Φ80' lacZ(del)M15 gyrA96 recA1 relA1 endA1 thi-1 hsdR17	General cloning	Thermo Fisher Scientific, Cat#18258012
E. coli ET12567(pUZ8002)	F- dam13::Tn9 dcm6 hsdM hsdR recF143:: Tn10 galK2 galT22 ara-14 lacY1 xyl-5 leuB6 thi-1 tonA31 rpsL hisG4 tsx-78 mtl-1 glnV44, KanR,CamR	Genetic manipulation of Streptomyces species	Sangon Biotech, Cat#S0052
E. coli Rosetta(DE3)	F- ompT hsdSB(rB- mB-) gal dcm (DE3) pRARE (CamR)	Heterologous protein expression	EMD Millipore, Cat#69450
E. coli DH5α + Sc_umbC1tox + Sc_umbD1	pSCrhaB2::SCP1.201(codon optimizion, Ec), pPSV39-CV::SCP1.202(Ec)	UmbC1 deaminase domain toxicity test and mutational profile analysis	This study
E. coli DH5α + Sa_umbCtox + Sa_umbD	pET-22b(+)::3×FLAG–gcm10010342_67600, pSCrhaB2::gcm10010342_67590	Testing the toxicity of the UmbC 4TM domain from S. anulatus	This study
E. coli DH5α + Sc_umbC3tox + Sc_umbD3	pET-29b(+)::3×FLAG–SCO6593, pSCrhaB2::SCO6592	UmbC3 lipid II phosphatase domain toxicity test	This study
E. coli MG1655 ∆ung + Sc_umbD1	∆ung, pSCrhaB2, pPSV39-CV::SCP1.202(Ec)	As a negative control for UmbC1 deaminase domain toxicity test and mutational profile analysis	This study
E. coli MG1655 ∆ung + Sc_umbC1tox + Sc_umbD1	∆ung, pSCrhaB2::SCP1.201(Ec), pPSV39-CV::SCP1.202(Ec)	UmbC1 deaminase domain toxicity test and mutational profile analysis	This study
Staphylococcus aureus RN4220	Wild-type	Parental strain for toxin toxicity test	PMID: 6226876
S. aureus RN4220 + Sc_umbC1tox	pEPSA5::3×FLAG–SCP1.201	UmbC1 deaminase domain toxicity test	This study
S. aureus RN4220 + Sa_umbCtox	pEPSA5::3×FLAG–gcm10010342_67600	Testing the toxicity of the UmbC 4TM domain from S. anulatus	This study
S. aureus RN4220 + Sc_umbC3tox	pEPSA5::3×FLAG–SCO6593	UmbC3 lipid II phosphatase domain toxicity test	This study
Plasmids	Purpose	Reference/Source
pKGLP2	Suicide vector, allelic exchange in Streptomyces	PMID: 21685164
pKGLP2a	Replacement of hyg with aac(3)IV in pKGLP2 for genetic manipulation of Streptomyces	This study
pKCLP2a::Sc_umbA1–8×His	For insertion of 8×His tag at C-terminus of umbA1 in native chromosomal locus of S.coelicolor A3(2)	This study
pKCLP2a::Sc_umbA1–VSV-G	For insertion of VSV-G tag at C-terminus of umbA1 in native chromosomal locus of S.coelicolor A3(2)	This study
pKCLP2a::Sc_umbC1–VSV-G	For insertion of VSV-G tag at C-terminus of umbC1 in native chromosomal locus of S.coelicolor A3(2)	This study
pKCLP2a::Sc_umbC2–VSV-G	For insertion of VSV-G tag at C-terminus of umbC2 in native chromosomal locus of S.coelicolor A3(2)	This study
pKCLP2a::Sc_umbC3–VSV-G	For insertion of VSV-G tag at C-terminus of umbC3 in native chromosomal locus of S.coelicolor A3(2)	This study
pKCLP2::∆Sc_umbC1,D1	Deletion of umbC1,D2 in S.coelicolor A3(2)	This study
pKCLP2::∆Sc_umbC2	Deletion of umbC2 in S.coelicolor A3(2)	This study
pKCLP2::∆Sc_umbC2,B2	Deletion of umbB2,C2 in S.coelicolor A3(2)	This study
pKCLP2::∆Sc_umbC3,D3	Deletion of umbB3,D3 in S.coelicolor A3(2)	This study
pSET152	Integrative vector for Streptomyces species. Introduces apramycin resistance.	PMID:1628843
pSET152::umbC2	Expression of umbC2 in S.coelicolor ∆umbC2 for complementation	This study
pPSV39-CV	For inducible expression of proteins in E. coli	PMID: 23954347
pPSV39-CV::Sc_umbD1	For inducible expression of cognate immunity protein UmbD1 to S. coelicolor UmbC1 in E. coli	This study
pSCrhaB2	For inducible expression of proteins in E. coli	PMID: 15925406
pSCrhaB2::Sc_umbC1tox	For inducible expression of S. coelicolor UmbC1 deaminase toxin domain in E. coli	This study
pSCrhaB2::Sa_umbD	For inducible expression of cognate immunity protein UmbD to S. anulatus UmbC in E. coli	This study
pSCrhaB2::Sc_umbD3	For inducible expression of cognate immunity protein UmbD3 to S. coelicolor UmbC3 in E. coli	This study
pET-29b(+)::3×FLAG–Sa_umbCtox	For inducible expression of S. anulatus UmbC 4TM toxin domain in E. coli	This study
pET-22b(+)::3×FLAG–Sc_umbC3tox	For inducible expression of S. coelicolor UmbC3 lipid II phosphatase toxin domain in E. coli	This study
pEPSA5	For inducible expression of proteins in S. aureus	PMID: 11952893
pEPSA5::3×FLAG–Sc_umbC1tox	For inducible expression of S. coelicolor UmbC1 deaminase toxin domain in S. aureus	This study
pEPSA5::3×FLAG–Sa_umbCtox	For inducible expression of S. anulatus UmbC 4TM toxin domain in S. aureus	This study
pEPSA5::3xFLAG–Sc_umbC3tox	For inducible expression of S. coelicolor UmbC3 lipid II phosphatase toxin domain in S. aureus	This study
pET-22b(+)::Sc_umbA1(T)–6×His	For inducible expression of S. coelicolor UmbA1 trypsin domain with C-terminal 6×His tag in E. coli	This study
pET-22b(+)::Sc_umbA1(T)–VSV-G	For inducible expression of S. coelicolor UmbA1 trypsin domain with C-terminal VSV-G tag in E. coli	This study
pET-22b(+)::Sc_umbA5(T)–6×His	For inducible expression of S. coelicolor UmbA5 trypsin domain with C-terminal 6×His tag in E. coli	This study
pET-22b(+)::Sc_umbA5(T)–VSV-G	For inducible expression of S. coelicolor UmbA5 trypsin domain with C-terminal VSV-G tag in E. coli	This study
pET-22b(+)::Sc_umbA5(T)R176E–VSV-G	For inducible expression of S. coelicolor UmbA1(T)R176E with C-terminal VSV-G tag in E. coli	This study
pET-22b(+)::Sc_umbB1–6×His	For inducible expression of S. coelicolor UmbB1 with C-terminal 6×His tag in E. coli	This study
pET-22b(+)::Sc_umbB1–VSV-G	For inducible expression of S. coelicolor UmbB1 with C-terminal VSV-G tag in E. coli	This study
pET-22b(+)::Sc_umbB1E48R–6×His	For inducible expression of S. coelicolor UmbB1E48R with C-terminal 6×His tag in E. coli	This study
pET-22b(+)::Sc_umbB2–6×His	For inducible expression of S. coelicolor UmbB2 with C-terminal 6×His tag in E. coli	This study
pET-22b(+)::Sc_umbB2–VSV-G	For inducible expression of S. coelicolor UmbB2 with C-terminal VSV-G tag in E. coli	This study
pET-22b(+)::Sc_umbB3–6×His	For inducible expression of S. coelicolor UmbB3 with C-terminal 6×His tag in E. coli	This study
pET-22b(+)::Sc_umbB3–VSV-G	For inducible expression of S. coelicolor UmbB3 with C-terminal VSV-G tag in E. coli	This study
pET-22b(+)::Ap_umbB–VSV-G	For inducible expression of Actinoplanes philippinensis UmbB with C-terminal VSV-G tag in E. coli	This study
pET-28b(+)::Sc_umbC1(ring)–VSV-G	For inducible expression of S. coelicolor UmbC1(ring) with C-terminal VSV-G tag in E. coli	This study
pET-28b(+)::6×His-Sc_umbC1(ring)	For inducible expression of S. coelicolor UmbC1(ring) with N-terminal 6×His tag in E. coli	This study
pET-28b(+)::Sc_umbC1_ALF1–VSV-G	For inducible expression of S. coelicolor UmbC1 ALF1 with C-terminal VSV-G tag in E. coli	This study
pET-28b(+)::Sc_umbC1_ALF2–VSV-G	For inducible expression of S. coelicolor UmbC1 ALF2 with C-terminal VSV-G tag in E. coli	This study
pET-28b(+)::Sc_umbC1_ALF2-4–VSV-G	For inducible expression of S. coelicolor UmbC1 ALF2-4 with C-terminal VSV-G tag in E. coli	This study
pET-28b(+)::Sc_umbC1_ALF6–VSV-G	For inducible expression of S. coelicolor UmbC1 ALF6 with C-terminal VSV-G tag in E. coli	This study
pET-28b(+)::Sc_umbC1_ALF2I4Q–VSV-G	For inducible expression of S. coelicolor UmbC1 ALF2I4Qwith C-terminal VSV-G tag in E. coli	This study
Primers and gene blocks	Sequence (5'-3')	Purpose	Corresponding recombinant plasmid	Source
pKCLP2-F	AGTTCCTATTCATGCGAAGAATGCGATG	For replacement of hyg with aac(3)IV in pKGLP2 by Gibson Assembly	pKGLP2a	This study
pKCLP2-R	GACATTGCACTCCACCGCTGATG	For replacement of hyg with aac(3)IV in pKGLP2 by Gibson Assembly	pKGLP2a	This study
aa(3)IV-F	CAGCGGTGGAGTGCAATGTCTCATGTGCAGCTCCATCAGCAAAAG	For replacement of hyg with aac(3)IV in pKGLP2 by Gibson Assembly	pKGLP2a	This study
aa(3)IV-R	TCTTCGCATGAATAGGAACTTCAGCCAATCGACTGGCGAGCGGCA	For replacement of hyg with aac(3)IV in pKGLP2 by Gibson Assembly	pKGLP2a	This study
umbA1–H_5'_F	GCAGGTCGACTCTAGAGGATATCGACGGCGCCCGCCGCTATCTCGG	For insertion of 8×His tag at C-terminus of umbA1 in native chromosomal locus of S.coelicolor A3(2) by Gibson Assembly into XbaI and EcoRI linearized pKGLP2a	pKCLP2a::Sc_umbA1–8×His	This study
umbA1–H_5' _R	GGCTCGCACCACCACCACCACCACCACCACTAGGCAGCCCTACACACACCTAGCG	For insertion of 8×His tag at C-terminus of umbA1 in native chromosomal locus of S.coelicolor A3(2) by Gibson Assembly into XbaI and EcoRI linearized pKGLP2a	pKCLP2a::Sc_umbA1–8×His	This study
umbA1–H_3'_F	GTGGTGGTGGTGGTGGTGGTGGTGCGAGCCCGACGCGGGGCGCATGGCGATGCC	For insertion of 8×His tag at C-terminus of umbA1 in native chromosomal locus of S.coelicolor A3(2) by Gibson Assembly into XbaI and EcoRI linearized pKGLP2a	pKCLP2a::Sc_umbA1–8×His	This study
umbA1–H_3'_R	GATATCGCGCGCGGCCGCGGTACGGCATCTGGACATCAGCCGACC	For insertion of 8×His tag at C-terminus of umbA1 in native chromosomal locus of S.coelicolor A3(2) by Gibson Assembly into XbaI and EcoRI linearized pKGLP2a	pKCLP2a::Sc_umbA1–8×His	This study
umbA1–V_5'_F	GCAGGTCGACTCTAGAGGATATCGACGGCGCCCGCCGCTATCTCGG	For insertion of VSV-G tag at C-terminus of umbA1 in native chromosomal locus of S.coelicolor A3(2) by Gibson Assembly into XbaI and EcoRI linearized pKGLP2a	pKCLP2a::Sc_umbA1–VSV-G	This study
umbA1–V_5' _R	TATACAGATATTGAAATGAATAGATTAGGAAAATAGGCAGCCCTACACACACCTAGCG	For insertion of VSV-G tag at C-terminus of umbA1 in native chromosomal locus of S.coelicolor A3(2) by Gibson Assembly into XbaI and EcoRI linearized pKGLP2a	pKCLP2a::Sc_umbA1–VSV-G	This study
umbA1–V_3'_F	TTTTCCTAATCTATTCATTTCAATATCTGTATACGACGCGGGGCGCATGGCGATGCC	For insertion of VSV-G tag at C-terminus of umbA1 in native chromosomal locus of S.coelicolor A3(2) by Gibson Assembly into XbaI and EcoRI linearized pKGLP2a	pKCLP2a::Sc_umbA1–VSV-G	This study
umbA1–V_3'_R	GATATCGCGCGCGGCCGCGGTACGGCATCTGGACATCAGCCGACC	For insertion of VSV-G tag at C-terminus of umbA1 in native chromosomal locus of S.coelicolor A3(2) by Gibson Assembly into XbaI and EcoRI linearized pKGLP2a	pKCLP2a::Sc_umbA1–VSV-G	This study
umbC1–V_5'_F	GCAGGTCGACTCTAGAGGATATCGAGGCCTTCCACACCACCGGCCAG	For insertion of VSV-G tag at C-terminus of umbC1 in native chromosomal locus of S.coelicolor A3(2) by Gibson Assembly into XbaI and EcoRI linearized pKGLP2a	pKCLP2a::Sc_umbC1–VSV-G	This study
umbC1–V_5' _R	TTTTCCTAATCTATTCATTTCAATATCTGTATACCTCTTAGCCGTACCCTTCAACTCC	For insertion of VSV-G tag at C-terminus of umbC1 in native chromosomal locus of S.coelicolor A3(2) by Gibson Assembly into XbaI and EcoRI linearized pKGLP2a	pKCLP2a::Sc_umbC1–VSV-G	This study
umbC1–V_3'_F	TATACAGATATTGAAATGAATAGATTAGGAAAATGAGAGACGGAATGACCGTTCTGGG	For insertion of VSV-G tag at C-terminus of umbC1 in native chromosomal locus of S.coelicolor A3(2) by Gibson Assembly into XbaI and EcoRI linearized pKGLP2a	pKCLP2a::Sc_umbC1–VSV-G	This study
umbC1–V_3'_R	GATATCGCGCGCGGCCGCGGGACAGCGCCGAGGCCCTCGACAAACTGG	For insertion of VSV-G tag at C-terminus of umbC1 in native chromosomal locus of S.coelicolor A3(2) by Gibson Assembly into XbaI and EcoRI linearized pKGLP2a	pKCLP2a::Sc_umbC1–VSV-G	This study
umbC2–V_5'_F	GCAGGTCGACTCTAGAGGATAACCGGGCCCAGTCGTTGGCGAACAC	For insertion of VSV-G tag at C-terminus of umbC2 in native chromosomal locus of S.coelicolor A3(2) by Gibson Assembly into XbaI and EcoRI linearized pKGLP2a	pKCLP2a::Sc_umbC2–VSV-G	This study
umbC2–V_5' _R	TTTTCCTAATCTATTCATTTCAATATCTGTATAGAAGATGGAGTTCCAGCCGTCGGAG	For insertion of VSV-G tag at C-terminus of umbC2 in native chromosomal locus of S.coelicolor A3(2) by Gibson Assembly into XbaI and EcoRI linearized pKGLP2a	pKCLP2a::Sc_umbC2–VSV-G	This study
umbC2–V_3'_F	TATACAGATATTGAAATGAATAGATTAGGAAAATAGGCAGCCGGAACACTTTTCTCC	For insertion of VSV-G tag at C-terminus of umbC2 in native chromosomal locus of S.coelicolor A3(2) by Gibson Assembly into XbaI and EcoRI linearized pKGLP2a	pKCLP2a::Sc_umbC2–VSV-G	This study
umbC2–V_3'_R	GATATCGCGCGCGGCCGCGGGGTGCTCACCGCACGCGGCGCGGTG	For insertion of VSV-G tag at C-terminus of umbC2 in native chromosomal locus of S.coelicolor A3(2) by Gibson Assembly into XbaI and EcoRI linearized pKGLP2a	pKCLP2a::Sc_umbC2–VSV-G	This study
umbC3–V_5'_F	GCAGGTCGACTCTAGAGGATGACGACGAGGTCGGTGTAGCCGTCC	For insertion of VSV-G tag at C-terminus of umbC3 in native chromosomal locus of S.coelicolor A3(2) by Gibson Assembly into XbaI and EcoRI linearized pKGLP2a	pKCLP2a::Sc_umbC3–VSV-G	This study
umbC3–V_5' _R	TATACAGATATTGAAATGAATAGATTAGGAAAACCGTGACGCGCAAGAGGGCAGGTGG	For insertion of VSV-G tag at C-terminus of umbC3 in native chromosomal locus of S.coelicolor A3(2) by Gibson Assembly into XbaI and EcoRI linearized pKGLP2a	pKCLP2a::Sc_umbC3–VSV-G	This study
umbC3–V_3'_F	TTTTCCTAATCTATTCATTTCAATATCTGTATAACCCAGCGTAACGTCGAACTCGATC	For insertion of VSV-G tag at C-terminus of umbC3 in native chromosomal locus of S.coelicolor A3(2) by Gibson Assembly into XbaI and EcoRI linearized pKGLP2a	pKCLP2a::Sc_umbC3–VSV-G	This study
umbC3–V_3'_R	GATATCGCGCGCGGCCGCGGGACCACGCGGAGAAGGCGGCCGACG	For insertion of VSV-G tag at C-terminus of umbC3 in native chromosomal locus of S.coelicolor A3(2) by Gibson Assembly into XbaI and EcoRI linearized pKGLP2a	pKCLP2a::Sc_umbC3–VSV-G	This study
umbC1,D1_5'_F	GCAGGTCGACTCTAGAGGATGCACCCATTCATCCTTGGTTCGTCC	For deletion of umbC1,D1 by Gibson Assembly into XbaI and EcoRI linearized pKGLP2a	pKCLP2::∆Sc_umbC1,D1	This study
umbC1,D1_5'_R	CAGCAGTCCTGACAGCATGCCCGCAG	For deletion of umbC1,D1 by Gibson Assembly into XbaI and EcoRI linearized pKGLP2a	pKCLP2::∆Sc_umbC1,D1	This study
umbC1,D1_3'_F	GCATGCTGTCAGGACTGCTGCTTGATCAATCGGTCTAGAACAGTACG	For deletion of umbC1,D1 by Gibson Assembly into XbaI and EcoRI linearized pKGLP2a	pKCLP2::∆Sc_umbC1,D1	This study
umbC1,D1_3'_R	GATATCGCGCGCGGCCGCGGCTGCCCGTGCGCTTCACGCAGCGGGTG	For deletion of umbC1,D1 by Gibson Assembly into XbaI and EcoRI linearized pKGLP2a	pKCLP2::∆Sc_umbC1,D1	This study
umbC2_5'_F	GCAGGTCGACTCTAGAGGATGGTGGAGGTGATGAAGCGGGTGGTCG	For deletion of umbC2 by Gibson Assembly into XbaI and EcoRI linearized pKGLP2a	pKCLP2::∆Sc_umbC2	This study
umbC2_5'_R	GTAAGTGGTGTCCATGAAATCCCCTC	For deletion of umbC2 by Gibson Assembly into XbaI and EcoRI linearized pKGLP2a	pKCLP2::∆Sc_umbC2	This study
umbC2_3'_F	ATTTCATGGACACCACTTACAACTCCATCTTCTAGGCAGCCGGAAC	For deletion of umbC2 by Gibson Assembly into XbaI and EcoRI linearized pKGLP2a	pKCLP2::∆Sc_umbC2	This study
umbC2_3'_R	GATATCGCGCGCGGCCGCGGGTTGACGGCGGTGAGGGTGGACCCGA	For deletion of umbC2 by Gibson Assembly into XbaI and EcoRI linearized pKGLP2a	pKCLP2::∆Sc_umbC2	This study
umbB2,C2_5'_F	GCAGGTCGACTCTAGAGGATGTGACCGCACCCGCGCCCCAGCCGTC	For deletion of umbB2,C2 by Gibson Assembly into XbaI and EcoRI linearized pKGLP2a	pKCLP2::∆Sc_umbC2,B2	This study
umbB2,C2_5'_R	CTGCTGGAGATCAGGACGTCCAAGTAG	For deletion of umbB2,C2 by Gibson Assembly into XbaI and EcoRI linearized pKGLP2a	pKCLP2::∆Sc_umbC2,B2	This study
umbB2,C2_3'_F	GACGTCCTGATCTCCAGCAGAACTCCATCTTCTAGGCAGCCGGAAC	For deletion of umbB2,C2 by Gibson Assembly into XbaI and EcoRI linearized pKGLP2a	pKCLP2::∆Sc_umbC2,B2	This study
umbB2,C2_3'_R	GATATCGCGCGCGGCCGCGGTGTTGACGGCGGTGAGGGTGGACCCG	For deletion of umbB2,C2 by Gibson Assembly into XbaI and EcoRI linearized pKGLP2a	pKCLP2::∆Sc_umbC2,B2	This study
umbC3,D3_5'_F	GCAGGTCGACTCTAGAGGATCCTCGGCCGCACCGGGGACGTTCGAG	For deletion of umbC3,D3 by Gibson Assembly into XbaI and EcoRI linearized pKGLP2a	pKCLP2::∆Sc_umbC3,D3	This study
umbC3,D3_5'_R	AACAAGACGAGCTGAGTGGCCTCGC	For deletion of umbC3,D3 by Gibson Assembly into XbaI and EcoRI linearized pKGLP2a	pKCLP2::∆Sc_umbC3,D3	This study
umbC3,D3_3'_F	GCCACTCAGCTCGTCTTGTTGAAGACCCCCAGAGGCACCGCGGTAC	For deletion of umbC3,D3 by Gibson Assembly into XbaI and EcoRI linearized pKGLP2a	pKCLP2::∆Sc_umbC3,D3	This study
umbC3,D3_3'_R	GATATCGCGCGCGGCCGCGGGTCCTCGTGCCCTGCCCGGCGGTGGC	For deletion of umbC3,D3 by Gibson Assembly into XbaI and EcoRI linearized pKGLP2a	pKCLP2::∆Sc_umbC3,D3	This study
pPSV39_umbD1_F	AATTTCAGAATTCGAGCTCACGGGAGGAAAGATGACTGTACTGGGATCC	For cloning of codon-optimized cognate immunity UmbD1 from S. coelicolor by Gibson Assembly into SacI and XbaI linearized pPSV39-CV for inducible expression	pPSV39-CV::Sc_umbD1	This study
pPSV39_umbD1_R	TTCATTTCAATATCTGTATATCTAGACTAAACGCTCTGATCCAAC	For cloning of codon-optimized cognate immunity UmbD1 from S. coelicolor by Gibson Assembly into SacI and XbaI linearized pPSV39-CV for inducible expression	pPSV39-CV::Sc_umbD1	This study
Sc_umbD1 gBlock	ATGACTGTACTGGGATCCACGCACGCAGGCGAGATTTACGCGCGCACAAAGGAGGAAGTAGACAGTCTGATCGACCATATCATGTCAGATCTGATTCAGGCAGGTGAGACCCCCGACGGATTTGAAATCATTCCTGAACGCGCCGTTTTAAGTGTTGTTGAGGGGAAGTATCCTGAAGAAACCGATGAACGTTGGCCATCCAACTACTTGTACATCAGCTTGAATACGACAGAGGGTTATGGGGCCTTGAAATGGTGGACTTCTGTCGTCTCGGACGGAGCCCGTGAGGACGATGTAAGTCGTTTCGTCTGGACTTCTGGTAATCAGAATCCCCCTTCCTCTGACCCACGTCTGATTGCCGATCCGGGAACGCCTTCCTATTACCCGCGTCAGGCAGCG…	Synthesis of codon optimized (E. coli) umbD1 gene	pPSV39-CV::Sc_umbD1	This study
pSCrhaB_umbC1tox_F	TGAAATTCAGCAGGATCACATATGAACGACAACCCTTGTCCTG	For cloning of codon-optimized UmbC1 deaminase domain from S. coelicolor by Gibson Assembly into NdeI and XbaI linearized pSCrhaB2 for inducible expression	pSCrhaB2::Sc_umbC1tox	This study
pSCrhaB_umbC1tox_R	TGCATGCCTGCAGGTCGACTCTAGATCAACGCTTCGCTGTGCC	For cloning of codon-optimized UmbC1 deaminase domain from S. coelicolor by Gibson Assembly into NdeI and XbaI linearized pSCrhaB2 for inducible expression	pSCrhaB2::Sc_umbC1tox	This study
Sc_umbC1 gBlock	AACGACAACCCTTGTCCTGATTGGGTTAGTAAAGCATGGAAGAAACTTCCCAAACGTAAGAGCGGAGATCCGACCTCAGGGTACGTCTTTGAAGCAGACGGAACCCTTGTCTGGGACTCTGTATTGACCAGCGGGCGCAGCCCGTTATCTGAAGACATTTCTGCATTCTTAAAAGGCAGCCCTGATTTCCCGAACTTCCCCGGATACGCCGATGTGGCACACCACGCCGAAGCCAAAATTGCCTGGGAAATGCGTACTAAGATGGGCAAAGGTAAAAAGTTGCATATTGTAATTAATACCAACTACGTCTGCCCGAAAGTGAGCTCCCCGAACTCGATGGGCTGTAAGCAGGCTGTGCCTGCGATCTTATATGAGGATCAGACATTGTACGTCCATTAT…	Synthesis of codon optimized (E. coli) umbC1 deaminase domain	pSCrhaB2::Sc_umbC1tox	This study
pSCrhaB2_Sa_umbD # 1	TGAAATTCAGCAGGATCACATATGATGAAATACCTGCTGCCGAC	For cloning of cognate immunity UmbD from S. anulatus by Gibson Assembly into NdeI and XbaI linearized pSCrhaB2 for inducible expression	pSCrhaB2::Sa_umbD	This study
pSCrhaB2_Sa_umbD # 2	CCGCCTGCATGGCCATCGCCGGCTGGGC	For cloning of cognate immunity UmbD from S. anulatus by Gibson Assembly into NdeI and XbaI linearized pSCrhaB2 for inducible expression	pSCrhaB2::Sa_umbD	This study
pSCrhaB2_Sa_umbD # 3	GGCGATGGCCATGCAGGCGGAGACTTTG	For cloning of cognate immunity UmbD from S. anulatus by Gibson Assembly into NdeI and XbaI linearized pSCrhaB2 for inducible expression	pSCrhaB2::Sa_umbD	This study
pSCrhaB2_Sa_umbD # 4	CCTGCAGGTCGACTCTAGCTCTAGACTACAGCAGCAGGAACAC	For cloning of cognate immunity UmbD from S. anulatus by Gibson Assembly into NdeI and XbaI linearized pSCrhaB2 for inducible expression	pSCrhaB2::Sa_umbD	This study
pSCrhaB2_Sc_umbD3 # 1	TGAAATTCAGCAGGATCACATATGATGAAACTGACAACACATCATCTACG	For cloning of cognate immunity UmbD3 from S. coelicolor by Gibson Assembly into NdeI and XbaI linearized pSCrhaB2 for inducible expression	pSCrhaB2::Sc_umbD3	This study
pSCrhaB2_Sc_umbD3 # 2	ACCCCGAGCAGCTGCTACTCTGGTCGCAAC	For cloning of cognate immunity UmbD3 from S. coelicolor by Gibson Assembly into NdeI and XbaI linearized pSCrhaB2 for inducible expression	pSCrhaB2::Sc_umbD3	This study
pSCrhaB2_Sc_umbD3 # 3	GAGTAGCAGCTGCTCGGGGTCGGTCGAC	For cloning of cognate immunity UmbD3 from S. coelicolor by Gibson Assembly into NdeI and XbaI linearized pSCrhaB2 for inducible expression	pSCrhaB2::Sc_umbD3	This study
pSCrhaB2_Sc_umbD3 # 4	CCTGCAGGTCGACTCTAGCTCTAGATCAGCTCGTCTTGTTGAGCTTTTGC	For cloning of cognate immunity UmbD3 from S. coelicolor by Gibson Assembly into NdeI and XbaI linearized pSCrhaB2 for inducible expression	pSCrhaB2::Sc_umbD3	This study
29b_3×FLAG–Sa_umbCtox # 1	CTTTAAGAAGGAGATATACATATGATGGACTACAAAGACCATG	For cloning of UmbC 4TM domain fused with N-terminal 3×FLAG from S. anulatus by Gibson Assembly into NcoI and XhoI linearized pET-29b(+) for inducible expression	pET-29b(+)::3×FLAG–Sa_umbCtox	This study
29b_3×FLAG–Sa_umbCtox # 2	TCCACTGATCCTTGTCATCGTCATCCTTG	For cloning of UmbC 4TM domain fused with N-terminal 3×FLAG from S. anulatus by Gibson Assembly into NcoI and XhoI linearized pET-29b(+) for inducible expression	pET-29b(+)::3×FLAG–Sa_umbCtox	This study
29b_3×FLAG–Sa_umbCtox # 3	CGATGACAAGGATCAGTGGATCACCTAC	For cloning of UmbC 4TM domain fused with N-terminal 3×FLAG from S. anulatus by Gibson Assembly into NcoI and XhoI linearized pET-29b(+) for inducible expression	pET-29b(+)::3×FLAG–Sa_umbCtox	This study
29b_3×FLAG–Sa_umbCtox # 4	AGTGGTGGTGGTGGTGGTGCTCGAGTCAACTCCAGTTCAACCAG	For cloning of UmbC 4TM domain fused with N-terminal 3×FLAG from S. anulatus by Gibson Assembly into NcoI and XhoI linearized pET-29b(+) for inducible expression	pET-29b(+)::3×FLAG–Sa_umbCtox	This study
22b_3×FLAG–Sc_umbC3tox # 1	GCTGCCCAGCCGGCGATGGCCATGGATGACTACAAAGACCATG	For cloning of UmbC3 lipid II phosphatase domain fused with N-terminal 3×FLAG from S. coelicolor by Gibson Assembly into NcoI and XhoI linearized pET-22b(+) for inducible expression	pET-22b(+)::3×FLAG–Sc_umbC3tox	This study
22b_3×FLAG–Sc_umbC3tox # 2	TGGTGTTGTTCTTGTCATCGTCATCCTTG	For cloning of UmbC3 lipid II phosphatase domain fused with N-terminal 3×FLAG from S. coelicolor by Gibson Assembly into NcoI and XhoI linearized pET-22b(+) for inducible expression	pET-22b(+)::3×FLAG–Sc_umbC3tox	This study
22b_3×FLAG–Sc_umbC3tox # 3	CGATGACAAGAACAACACCAACCCCTGG	For cloning of UmbC3 lipid II phosphatase domain fused with N-terminal 3×FLAG from S. coelicolor by Gibson Assembly into NcoI and XhoI linearized pET-22b(+) for inducible expression	pET-22b(+)::3×FLAG–Sc_umbC3tox	This study
22b_3×FLAG–Sc_umbC3tox # 4	AGTGGTGGTGGTGGTGGTGCTCGAGTCACGGACCCAGCGTAAC	For cloning of UmbC3 lipid II phosphatase domain fused with N-terminal 3× FLAG from S. coelicolor by Gibson Assembly into NcoI and XhoI linearized pET-22b(+) for inducible expression	pET-22b(+)::3×FLAG–Sc_umbC3tox	This study
pEPSA5_3×FLAG–Sc_umbC1tox # 1	GTAGAATTCGAGCTCGGTACCAAATAGAAGGATGATGAAAATGGACTACAAAGACCATGAC	For cloning of UmbC1 deaminase domain fused with N-terminal 3×FLAG from S. coelicolor by Gibson Assembly into KpnI and BamHI linearized pEPSA5 for inducible expression	pEPSA5::3×FLAG–Sc_umbC1tox	This study
pEPSA5_3×FLAG–Sc_umbC1tox # 2	GATTGTCATTCTTGTCATCGTCATCCTTG	For cloning of UmbC1 deaminase domain fused with N-terminal 3×FLAG from S. coelicolor by Gibson Assembly into KpnI and BamHI linearized pEPSA5 for inducible expression	pEPSA5::3×FLAG–Sc_umbC1tox	This study
pEPSA5_3×FLAG–Sc_umbC1tox # 3	CGATGACAAGAATGACAATCCATGTCCC	For cloning of UmbC1 deaminase domain fused with N-terminal 3×FLAG from S. coelicolor by Gibson Assembly into KpnI and BamHI linearized pEPSA5 for inducible expression	pEPSA5::3×FLAG–Sc_umbC1tox	This study
pEPSA5_3×FLAG–Sc_umbC1tox # 4	GCTGCAGGTCGACTCTAGAGGATCCTCACCTCTTAGCCGTACC	For cloning of UmbC1 deaminase domain fused with N-terminal 3×FLAG from S. coelicolor by Gibson Assembly into KpnI and BamHI linearized pEPSA5 for inducible expression	pEPSA5::3×FLAG–Sc_umbC1tox	This study
pEPSA5_3×FLAG–Sa_umbCtox # 1	GTAGAATTCGAGCTCGGTACCAAATAGAAGGATGATGAAAATGGACTACAAAGACCATGAC	For cloning of UmbC 4TM domain fused with N-terminal 3×FLAG from S. anulatus by Gibson Assembly into KpnI and BamHI linearized pEPSA5 for inducible expression	pEPSA5::3×FLAG–Sa_umbCtox	This study
pEPSA5_3×FLAG–Sa_umbCtox # 2	TCCACTGATCCTTGTCATCGTCATCCTTG	For cloning of UmbC 4TM domain fused with N-terminal 3×FLAG from S. anulatus by Gibson Assembly into KpnI and BamHI linearized pEPSA5 for inducible expression	pEPSA5::3×FLAG–Sa_umbCtox	This study
pEPSA5_3×FLAG–Sa_umbCtox # 3	CGATGACAAGGATCAGTGGATCACCTAC	For cloning of UmbC 4TM domain fused with N-terminal 3×FLAG from S. anulatus by Gibson Assembly into KpnI and BamHI linearized pEPSA5 for inducible expression	pEPSA5::3×FLAG–Sa_umbCtox	This study
pEPSA5_3×FLAG–Sa_umbCtox # 4	GCTGCAGGTCGACTCTAGAGGATCCTCAACTCCAGTTCAACCAG	For cloning of UmbC 4TM domain fused with N-terminal 3×FLAG from S. anulatus by Gibson Assembly into KpnI and BamHI linearized pEPSA5 for inducible expression	pEPSA5::3×FLAG–Sa_umbCtox	This study
pEPSA5_3×FLAG–Sc_umbC3tox # 1	GTAGAATTCGAGCTCGGTACCAAATAGAAGGATGATGAAAATGAAAACACGTATAG	For cloning of UmbC3 lipid II phosphatase domain fused with N-terminal 3×FLAG from S. coelicolor by Gibson Assembly into KpnI and BamHI linearized pEPSA5 for inducible expression	pEPSA5::3×FLAG–Sc_umbC3tox	This study
pEPSA5_3×FLAG–Sc_umbC3tox # 2	TGGTGTTGTTCTTGTCATCGTCATCCTTG	For cloning of UmbC3 lipid II phosphatase domain fused with N-terminal 3×FLAG from S. coelicolor by Gibson Assembly into KpnI and BamHI linearized pEPSA5 for inducible expression	pEPSA5::3×FLAG–Sc_umbC3tox	This study
pEPSA5_3×FLAG–Sc_umbC3tox # 3	CGATGACAAGAACAACACCAACCCCTGG	For cloning of UmbC3 lipid II phosphatase domain fused with N-terminal 3×FLAG from S. coelicolor by Gibson Assembly into KpnI and BamHI linearized pEPSA5 for inducible expression	pEPSA5::3×FLAG–Sc_umbC3tox	This study
pEPSA5_3×FLAG–Sc_umbC3tox # 4	GCTGCAGGTCGACTCTAGAGGATCCTCACGGACCCAGCGTAAC	For cloning of UmbC3 lipid II phosphatase domain fused with N-terminal 3×FLAG from S. coelicolor by Gibson Assembly into KpnI and BamHI linearized pEPSA5 for inducible expression	pEPSA5::3×FLAG–Sc_umbC3tox	This study
22b_umbA1(T)–H_F	CCAGCCGGCGATGGCCATGGGCACCGTCGGTGACCCGACCACTG	For cloning of UmbA1 trypsin domain from S. coelicolor by Gibson Assembly into NcoI and XhoI linearized pET-22b(+) (C-terminal His tag)	pET-22b(+)::Sc_umbA1(T)–6×His	This study
22b_umbA1(T)–H_R	GTGGTGGTGGTGGTGCTCGAGAGTGCCGAGATCACGGTTGACGG	For cloning of UmbA1 trypsin domain from S. coelicolor by Gibson Assembly into NcoI and XhoI linearized pET-22b(+) (C-terminal His tag)	pET-22b(+)::Sc_umbA1(T)–6×His	This study
22b_umbA1(T)–V # 1	GCTGCCCAGCCGGCGATGGCCATGGGCACCGTCGGTGACCCGACCACTG	For cloning of UmbA1 trypsin domain from S. coelicolor by Gibson Assembly into NcoI and XhoI linearized pET-22b(+) (C-terminal VSV-G tag)	pET-22b(+)::Sc_umbA1(T)–VSV-G	This study
22b_umbA1(T)–V # 2	TTCATTTCAATATCTGTATAAAGCTTGTCTGCGTCGCTCATTGCTGCG	For cloning of UmbA1 trypsin domain from S. coelicolor by Gibson Assembly into NcoI and XhoI linearized pET-22b(+) (C-terminal VSV-G tag)	pET-22b(+)::Sc_umbA1(T)–VSV-G	This study
22b_umbA1(T)–V # 3	AAGCTTTATACAGATATTGAAATGAA	For cloning of UmbA1 trypsin domain from S. coelicolor by Gibson Assembly into NcoI and XhoI linearized pET-22b(+) (C-terminal VSV-G tag)	pET-22b(+)::Sc_umbA1(T)–VSV-G	This study
22b_umbA1(T)–V # 4	CAGTGGTGGTGGTGGTGGTGCTCGAG	For cloning of UmbA1 trypsin domain from S. coelicolor by Gibson Assembly into NcoI and XhoI linearized pET-22b(+) (C-terminal VSV-G tag)	pET-22b(+)::Sc_umbA1(T)–VSV-G	This study
22b_umbA5(T)–H_F	CCAGCCGGCGATGGCCATGGGCATTTCCGGCGAGCCCGCGGCC	For cloning of UmbA5 trypsin domain from S. coelicolor by Gibson Assembly into NcoI and XhoI linearized pET-22b(+) (C-terminal His tag)	pET-22b(+)::Sc_umbA5(T)–6×His	This study
22b_umbA5(T)–H_R	GTGGTGGTGGTGGTGCTCGAGGTCGCGGTTGCGGACGTCCGTC	For cloning of UmbA5 trypsin domain from S. coelicolor by Gibson Assembly into NcoI and XhoI linearized pET-22b(+) (C-terminal His tag)	pET-22b(+)::Sc_umbA5(T)–6×His	This study
22b_umbA5(T)–V_F	GCTGCCCAGCCGGCGATGGCCATGGGCATTTCCGGCGAGCCCGCGGCC	For cloning of UmbA5 trypsin domain from S. coelicolor by Gibson Assembly into NcoI and XhoI linearized pET-22b(+) (C-terminal VSV-G tag)	pET-22b(+)::Sc_umbA5(T)–VSV-G	This study
22b_umbA5(T)–V_R1	CTAATCTATTCATTTCAATATCTGTATAGTCGCGGTTGCGGACGTCCGTCAC	For cloning of UmbA5 trypsin domain from S. coelicolor by Gibson Assembly into NcoI and XhoI linearized pET-22b(+) (C-terminal VSV-G tag)	pET-22b(+)::Sc_umbA5(T)–VSV-G	This study
22b_umbA5(T)–V_R2	CAGTGGTGGTGGTGGTGGTGCTCGAGTCATTTTCCTAATCTATTCATTTCAATATC	For cloning of UmbA5 trypsin domain from S. coelicolor by Gibson Assembly into NcoI and XhoI linearized pET-22b(+) (C-terminal VSV-G tag)	pET-22b(+)::Sc_umbA5(T)–VSV-G	This study
22b_umbA5(T)R176E–V # 1	GCTGCCCAGCCGGCGATGGCCATGGGCATTTCCGGCGAGCCCGCGGCC	For introduction of R176E in UmbA5(T) and cloning by Gibson Assembly into NcoI and HindIII linearized pET-22b(+)::Sc_umbA1(T)–VSV-G (with HindIII site between umbA1(T) gene and VSV-G tag) (C-terminal VSV-G tag)	pET-22b(+)::Sc_umbA5(T)R176E–VSV-G	This study
22b_umbA5(T)R176E–V # 2	CTCCCCGAACCCTGCACCGAGCAG	For introduction of R176E in UmbA5(T) and cloning by Gibson Assembly into NcoI and HindIII linearized pET-22b(+)::Sc_umbA1(T)–VSV-G (with HindIII site between umbA1(T) gene and VSV-G tag) (C-terminal VSV-G tag)	pET-22b(+)::Sc_umbA5(T)R176E–VSV-G	This study
22b_umbA5(T)R176E–V # 3	TCGGTGCAGGGTTCGGGGAGACCCGGACGGAGTGGGTCCCGGA	For introduction of R176E in UmbA5(T) and cloning by Gibson Assembly into NcoI and HindIII linearized pET-22b(+)::Sc_umbA1(T)–VSV-G (with HindIII site between umbA1(T) gene and VSV-G tag) (C-terminal VSV-G tag)	pET-22b(+)::Sc_umbA5(T)R176E–VSV-G	This study
22b_umbA5(T)R176E–V # 4	CAGTGGTGGTGGTGGTGGTGCTCGAGTCATTTTCCTAATCTATTCATTTCAATATC	For introduction of R176E in UmbA5(T) and cloning by Gibson Assembly into NcoI and HindIII linearized pET-22b(+)::Sc_umbA1(T)–VSV-G (with HindIII site between umbA1(T) gene and VSV-G tag) (C-terminal VSV-G tag)	pET-22b(+)::Sc_umbA5(T)R176E–VSV-G	This study
22b_umbB1–H_F	TCAGTGGTGGTGGTGGTGGTGCTCGAGGCCAGCGACGCGGAGTTCGATGAG	For cloning of UmbB1 from S. coelicolor by Gibson Assembly into NcoI and XhoI linearized pET-22b(+) (C-terminal His tag)	pET-22b(+)::Sc_umbB1–6×His	This study
22b_umbB1–H_R	GCTGCCCAGCCGGCGATGGCCATGGGCGACAACGGAGACGCCGTAGCTGC	For cloning of UmbB1 from S. coelicolor by Gibson Assembly into NcoI and XhoI linearized pET-22b(+) (C-terminal His tag)	pET-22b(+)::Sc_umbB1–6×His	This study
22b_umbB1–V_F	GCTGCCCAGCCGGCGATGGCCATGGGCGACAACGGAGACGCCGTAGCTGC	For cloning of UmbB1 from S. coelicolor by Gibson Assembly into NcoI and XhoI linearized pET-22b(+) (C-terminal VSVG tag)	pET-22b(+)::Sc_umbB1–VSV-G	This study
22b_umbB1–V_R1	TCATTTTCCTAATCTATTCATTTCAATATCTGTATAGCCAGCGACGCGGAGTTCGATG	For cloning of UmbB1 from S. coelicolor by Gibson Assembly into NcoI and XhoI linearized pET-22b(+) (C-terminal VSVG tag)	pET-22b(+)::Sc_umbB1–VSV-G	This study
22b_umbB1–V_R2	CAGTGGTGGTGGTGGTGGTGCTCGAGTCATTTTCCTAATCTATTCATTTC	For cloning of UmbB1 from S. coelicolor by Gibson Assembly into NcoI and XhoI linearized pET-22b(+) (C-terminal VSVG tag)	pET-22b(+)::Sc_umbB1–VSV-G	This study
22b_umbB1E38A–V # 1	GCTGCCCAGCCGGCGATGGCC	For introduction of the mutation of E48R in UmbB1 and cloning by Gibson Assembly into NcoI and HindIII linearized pET-22b(+)::Sc_umbA1(T)–VSV-G (with HindIII site between umbA1(T) gene and VSV-G tag) (C-terminal VSV-G tag)	pET-22b(+)::Sc_umbB1E48R–6×His	This study
22b_umbB1E38A–V # 2	GCGGACGGCTTGAGGCATTTC	For introduction of the mutation of E48R in UmbB1 and cloning by Gibson Assembly into NcoI and HindIII linearized pET-22b(+)::Sc_umbA1(T)–VSV-G (with HindIII site between umbA1(T) gene and VSV-G tag) (C-terminal VSV-G tag)	pET-22b(+)::Sc_umbB1E48R–6×His	This study
22b_umbB1E38A–V # 3	GAAATGCCTCAAGCCGTCCGCGACTTCAGCTACCCGGGTGCCG	For introduction of the mutation of E48R in UmbB1 and cloning by Gibson Assembly into NcoI and HindIII linearized pET-22b(+)::Sc_umbA1(T)–VSV-G (with HindIII site between umbA1(T) gene and VSV-G tag) (C-terminal VSV-G tag)	pET-22b(+)::Sc_umbB1E48R–6×His	This study
22b_umbB1E38A–V # 4	CAGTGGTGGTGGTGGTGGTGCTCGAGGCCAGCGACGCGGAGTTCGATG	For introduction of the mutation of E48R in UmbB1 and cloning by Gibson Assembly into NcoI and HindIII linearized pET-22b(+)::Sc_umbA1(T)–VSV-G (with HindIII site between umbA1(T) gene and VSV-G tag) (C-terminal VSV-G tag)	pET-22b(+)::Sc_umbB1E48R–6×His	This study
22b_umbB2–H_F	GCTGCCCAGCCGGCGATGGCCATGGGCCGAACCGCCGTGCCGGCCGCCGAC	For cloning of UmbB2 from S. coelicolor by Gibson Assembly into NcoI and XhoI linearized pET-22b(+) (C-terminal His tag)	pET-22b(+)::Sc_umbB2–6×His	This study
22b_umbB2–H_R	CAGTGGTGGTGGTGGTGGTGCTCGAGCTTGGACGTCCTGATCTCCAGCAGC	For cloning of UmbB2 from S. coelicolor by Gibson Assembly into NcoI and XhoI linearized pET-22b(+) (C-terminal His tag)	pET-22b(+)::Sc_umbB2–6×His	This study
22b_umbB2–V_F	GCTGCCCAGCCGGCGATGGCCATGGGCCGAACCGCCGTGCCGGCCGCCGAC	For cloning of UmbB2 from S. coelicolor by Gibson Assembly into NcoI and HindIII linearized pET-22b(+)::Sc_umbA1(T)–VSV-G (with HindIII site between umbA1(T) gene and VSV-G tag) (C-terminal VSV-G tag)	pET-22b(+)::Sc_umbB2–VSV-G	This study
22b_umbB2–V_R	TCATTTCAATATCTGTATAAAGCTTCTTGGACGTCCTGATCTCCAGC	For cloning of UmbB2 from S. coelicolor by Gibson Assembly into NcoI and HindIII linearized pET-22b(+)::Sc_umbA1(T)–VSV-G (with HindIII site between umbA1(T) gene and VSV-G tag) (C-terminal VSV-G tag)	pET-22b(+)::Sc_umbB2–VSV-G	This study
22b_umbB3–H_F	CAGTGGTGGTGGTGGTGGTGCTCGAGGTTGGTGACGCGGATCTCGAC	For cloning of UmbB3 from S. coelicolor by Gibson Assembly into NcoI and XhoI linearized pET-22b(+) (C-terminal His tag)	pET-22b(+)::Sc_umbB3–6×His	This study
22b_umbB3–H_R	GCTGCCCAGCCGGCGATGGCCATGGGCGCCCCCACGACCGCCACCGAGG	For cloning of UmbB3 from S. coelicolor by Gibson Assembly into NcoI and XhoI linearized pET-22b(+) (C-terminal His tag)	pET-22b(+)::Sc_umbB3–6×His	This study
22b_umbB3–V_F	GCTGCCCAGCCGGCGATGGCCATGGGCGCCCCCACGACCGCCACCGAGG	For cloning of UmbB3 from S. coelicolor by Gibson Assembly into NcoI and HindIII linearized pET-22b(+)::Sc_umbA1(T)–VSV-G (with HindIII site between umbA1(T) gene and VSV-G tag) (C-terminal VSV-G tag)	pET-22b(+)::Sc_umbB3–VSV-G	This study
22b_umbB3–V_R	TCATTTCAATATCTGTATAAAGCTTGTTGGTGACGCGGATCTCGACC	For cloning of UmbB3 from S. coelicolor by Gibson Assembly into NcoI and HindIII linearized pET-22b(+)::Sc_umbA1(T)–VSV-G (with HindIII site between umbA1(T) gene and VSV-G tag) (C-terminal VSV-G tag)	pET-22b(+)::Sc_umbB3–VSV-G	This study
Ap_umbB gBlock	GCCGAACCTACTGGTGGAGACGTTCTGGGGAGTTTGGTAGAAAACTATTCTTATCCCGGTGTACCTGCCGACTTAGCACCTGTTTTGGCAGATCGCAAGGTTGAACTGACTTCAGGTGATGGCCACATAGTATTGAATTCAGTAGTTAGAGTGGACGAAAACTGTCCCGCACGGGTTGCAGGCGCGGGTCGTATAGTGGTAGTAGCTGGACCCCAATTAGACGGACAAGCGCTTACGCGCTCCGTGGTAGAGCCAGCCGACACCATACAGTTGTGCTTTGACGTATTGGCGGCGTCGGGACAGCTTTCGCTTAAAGTCCCGGCTGTTTATGAATTAGACGGGCGCACGGCGGCCCCAGCCGGCCAAACGGTGAAGAGCGTCGCCAAGATACAGCCGGAG…	Synthesis of codon optimized (E. coli) UmbB from Actinoplanes philippinensis	pET-22b(+)::Ap_umbB–VSV-G	This study
28b_umbC1(ring)–V_F	TAAGAAGGAGATATACCATGCATATGGCCGAGCCGGCACCGCTAC	For cloning of AtrC1(ring) from S. coelicolor by Gibson Assembly into NdeI and XhoI linearized pET-28b(+) (C-terminal VSV-G tag)	pET-28b(+)::Sc_umbC1(ring)–VSV-G	This study
28b_umbC1(ring)–V_R	CTAATCTATTCATTTCAATATCTGTATAGTGGACGTCGGCGAGGTCGTCCT	For cloning of AtrC1(ring) from S. coelicolor by Gibson Assembly into NdeI and XhoI linearized pET-28b(+) (C-terminal VSV-G tag)	pET-28b(+)::Sc_umbC1(ring)–VSV-G	This study
28b_umbC1(ring)–V_R2	CAGTGGTGGTGGTGGTGGTGCTCGAGTTATTTTCCTAATCTATTCATTTCAATATC	For cloning of AtrC1(ring) from S. coelicolor by Gibson Assembly into NdeI and XhoI linearized pET-28b(+) (C-terminal VSV-G tag)	pET-28b(+)::Sc_umbC1(ring)–VSV-G	This study
28b_umbC1(ring)–H # 1	CTGGTGCCGCGCGGCAGCCATATGGCCGAGCCGGCACCGCTA	For cloning of AtrC1(ring) from S. coelicolor by Gibson Assembly into NdeI and XhoI linearized pET-28b(+) (N-terminal His tag)	pET-28b(+)::6×His–Sc_umbC1(ring)	This study
28b_umbC1(ring)–H # 2	CGACCCGCCACCGCCGCTGCCACCGCCCCCCGCGTGTTCCTGGTCCCGG	For cloning of AtrC1(ring) from S. coelicolor by Gibson Assembly into NdeI and XhoI linearized pET-28b(+) (N-terminal His tag)	pET-28b(+)::6×His–Sc_umbC1(ring)	This study
28b_umbC1(ring)–H # 3	GGGGGCGGTGGCAGCGGCGGTGGCGGGTCGGCCAACGAGATCTTCAAACTGGC	For cloning of AtrC1(ring) from S. coelicolor by Gibson Assembly into NdeI and XhoI linearized pET-28b(+) (N-terminal His tag)	pET-28b(+)::6×His–Sc_umbC1(ring)	This study
28b_umbC1(ring)–H # 4	AGTGGTGGTGGTGGTGGTGCTCGAGTTAGTGGACGTCGGCGAGGTCG	For cloning of AtrC1(ring) from S. coelicolor by Gibson Assembly into NdeI and XhoI linearized pET-28b(+) (N-terminal His tag)	pET-28b(+)::6×His–Sc_umbC1(ring)	This study
28b_ALF1–V_F	AGAAGGAGATATACCATGCATATGCTACCCGCGAACGTGCGG	For cloning of ALF1 from S. coelicolor by Gibson Assembly into NdeI and HindIII linearized pET-28b(+)::Sc_umbC1(ring)–VSV-G (with HindIII site between umbC1(ring) and VSV-G tag) (C-terminal VSV-G tag)	pET-28b(+)::Sc_umbC1_ALF1–VSV-G	This study
28b_ALF1–V_R	TCATTTCAATATCTGTATAAAGCTTGTGCTGGATGGACGGGGC	For cloning of ALF1 from S. coelicolor by Gibson Assembly into NdeI and HindIII linearized pET-28b(+)::Sc_umbC1(ring)–VSV-G (with HindIII site between umbC1(ring) and VSV-G tag) (C-terminal VSV-G tag)	pET-28b(+)::Sc_umbC1_ALF1–VSV-G	This study
28b_ALF2–V_F	TAAGAAGGAGATATACCATGCATATGTCCATCCAGCACGATGACAACC	For cloning of ALF2 from S. coelicolor by Gibson Assembly into NdeI and HindIII linearized pET-28b(+)::Sc_umbC1(ring)–VSV-G (with HindIII site between umbC1(ring) and VSV-G tag) (C-terminal VSV-G tag)	pET-28b(+)::Sc_umbC1_ALF2–VSV-G	This study
28b_ALF2–V_R	TCATTTCAATATCTGTATAAAGCTTCAGGTTGATGAGGCGGGCGATCT	For cloning of ALF2 from S. coelicolor by Gibson Assembly into NdeI and HindIII linearized pET-28b(+)::Sc_umbC1(ring)–VSV-G (with HindIII site between umbC1(ring) and VSV-G tag) (C-terminal VSV-G tag)	pET-28b(+)::Sc_umbC1_ALF2–VSV-G	This study
28b_ALF2-4–V_F	TAAGAAGGAGATATACCATGCATATGTCCATCCAGCACGATGACAACC	For cloning of ALF2-4 from S. coelicolor by Gibson Assembly into NdeI and HindIII linearized pET-28b(+)::Sc_umbC1(ring)–VSV-G (with HindIII site between umbC1(ring) and VSV-G tag) (C-terminal VSV-G tag)	pET-28b(+)::Sc_umbC1_ALF2-4–VSV-G	This study
28b_ALF2-4–V_R	TCATTTCAATATCTGTATAAAGCTTCTGGTCCCGGTTGCGGGCGGTG	For cloning of ALF2-4 from S. coelicolor by Gibson Assembly into NdeI and HindIII linearized pET-28b(+)::Sc_umbC1(ring)–VSV-G (with HindIII site between umbC1(ring) and VSV-G tag) (C-terminal VSV-G tag)	pET-28b(+)::Sc_umbC1_ALF2-4–VSV-G	This study
341F	CCTACGGGNBGCASCAG	Soil isolate V3-V4 rRNA primer for species identification		This study
785R	GACTACNVGGGTATCTAATCC	Soil isolate V3-V4 rRNA primer for species identification		This study
28b_ALF6–V_F	AAGAAGGAGATATACCATGCATATGAATCACAACGACATCCGCCAGC	For cloning of ALF6 from S. coelicolor by Gibson Assembly into NdeI and HindIII linearized pET-28b(+)::Sc_umbC1(ring)–VSV-G (with HindIII site between umbC1(ring) and VSV-G tag) (C-terminal VSV-G tag)	pET-28b(+)::Sc_umbC1_ALF6–VSV-G	This study
28b_ALF6–V_R	TCATTTCAATATCTGTATAAAGCTTGGTGTTGGCCAGTCGGGCGACG	For cloning of ALF6 from S. coelicolor by Gibson Assembly into NdeI and HindIII linearized pET-28b(+)::Sc_umbC1(ring)–VSV-G (with HindIII site between umbC1(ring) and VSV-G tag) (C-terminal VSV-G tag)	pET-28b(+)::Sc_umbC1_ALF6–VSV-G	This study
28b_ALF2I4Q–V_F	CCAGCACGATGACAACCGCCAGGATGCCGCCCGGATGGCAATG	For introduction of the mutation of I4Q in ALF2 with primers of 28b_ALF2–V_F and 28b_ALF2–V_R by PCR and cloning by Gibson Assembly into NcoI and HindIII linearized pET-22b(+)::Sc_umbA1(T)–VSV-G (with HindIII site between umbA1(T) gene and VSV-G tag) (C-terminal VSV-G tag)	pET-28b(+)::Sc_umbC1_ALF2I4Q–VSV-G	This study
pSET152_umbC2_F	GCTTGGGCTGCAGGTCGACTCTAGAGCGTTGTTGATCCCCGTCGTGG	For cloning of umbC2 and its native promoter by Gibson assembly into XbaI and EcoRI linearized pSET152	pSET152::umbC2	This study
pSET152_umbC2_R	ACAGCTATGACATGATTACGAATTCCTAGAAGATGGAGTTCCAGCCG	For cloning of umbC2 and its native promoter by Gibson assembly into XbaI and EcoRI linearized pSET152	pSET152::umbC2	This study
