# Supplementary material for: Streptomyces umbrella toxin particles block hyphal growth of competing species
Source: Nature. 2024 Apr 17;629(8010):165–73. doi: 10.1038/s41586-024-07298-z (PMC11062931; doi:10.1038/s41586-024-07298-z)
Supplement: Supplementary file 9 — Source Data Fig. 4 [file 41586_2024_7298_MOESM9_ESM.xlsx]

## Sheet: Fig. 4a
Control	deaminase	4TM-tox	lipid II phos
0.97992	0.0495787	0.351413	0.23037
0.97992	0.0518906	0.54469	0.418855
1.04016	0.0403308	0.676469	0.394921
0.801724	0.0199063	0.525176	0.109995
1.06034	0.018911	0.431626	0.247488
1.13793	0.0218969	0.381609	0.164992
0.950769
1.17231
0.876923
1.16364
0.881818
0.954545

## Sheet: Fig. 4c
time (h)	S. griseus + Umb sup			S. griseus + Dumb sup			S. mobaraensis + Umb sup			S. mobaraensis + Dumb sup			S. ambofaciens SAI_195 + Umb sup			S. ambofaciens SAI_195 + Dumb sup
7	1.48855	0.953312	1.83538	13.607	12.2478	11.8963	2.44885	1.814	0.154495	0.493295	0	0.473983	3.48644	2.00185	7.19456	1.88093	1.67604	3.48644
9	0.560864	0.384637	1.26577	37.2679	22.852	33.0169	17.1984	16.5653	20.1076	14.8762	15.9052	16.9981	3.79657	4.8781	4.20634	7.9223	4.36197	1.76561
10.5	1.00706	0.34433	0.971435	37.9394	44.3211	51.5764	36.5209	33.7672	40.9765	30.1534	27.4884	34.969	2.36908	4.65642	5.34834	7.62784	1.94475	16.4145
12	0.852544	0.522588	1.90803	68.9291	77.1864	76.9652	52.8022	53.2735	51.4666	56.2377	66.2095	54.9344	2.242	1.31497	5.36233	9.43488	13.7745	20.2133
13	0.379638	0.384325	0.497747	68.3488	79.8955	81.1319	57.7646	56.0028	57.3092	73.5379	73.0802	73.1083	0.487027	0	7.04341	17.9058	3.2446	12.2361
14	1.38826	1.34232	1.26077	80.087	93.3481	95.909	54.6359	52.2604	58.2847	73.055	51.4458	58.9393	1.13528	1.37711	4.75271	16.4693	17.8061	26.9488
15.5	0.148106	0	0.288712	100	77.9445	95.8924	65.1802	55.1215	64.784	88.5093	61.5281	86.3612		4.47729	4.18171	17.2833	37.1405	50.4918
17.5	1.1436	1.72102	0.413383	72.9086	74.8686	70.2698	75.3607	76.496	85.4358	69.226	73.3011	100	7.60097	8.45747	5.75699	75.5037	50.2152	40.5553
20		0.05718		72.4944	70.9983		90.944	85.8929		90.2581	78.8182		2.98934	3.25468	5.80401	96.8965	100	86.4808

## Sheet: Fig. 4d
WT	∆umbC1,D1	∆umbC2	∆umbC3,D3	∆umb	∆umbC2 attB::pSET152	∆umbC2 attB::pSET152::umbC2
2.53114	0.00320253	99.5617	0.0567305	67.7979	92.088	0.273605
3.91829	0.252084	104.667	0.0430053	68.8822	85.3326	0
4.24586	0.398486	91.6981	0.0942458	68.6525	104.164	0.547211
4.02077	0.522012	104.786	0.266267	75.1409	114.028	0.58428
4.13698	0.541227	102.568	0.0256202	66.4135	104.388	0.342448
2.70774	0.118493	96.2796	0	65.7922

## Sheet: Fig. 4e
WT	△umbC1umbD1	△umbC2	△umbC3umbD3	△umb
12.0847	21.2736	0.0400936	19.8584	0.033424
23.8052	25.1592	0.0150379	20.6616	0.019193
16.0786	9.14598	0.017686	16.6166	0.0265661
22.7749	11.1053	0.0399975	29.1962	0.0280384

## Sheet: 4f, Umb sup → media
Cell ID	Time 0	Time 1	Time 2	Time 3	Time 4	Time 5	Time 6	Time 7	Time 8	Time 9	Time 10	Time 11	Time 12	Time 13	Time 14	Time 15	Time 16	Time 17	Time 18	Time 19	Time 20	Time 21	Time 22	Time 23	Time 24	Time 25	Time 26	Time 27	Time 28	Time 29	Time 30	Time 31	Time 32	Time 33	Time 34	Time 35	Time 36	Time 37	Time 38	Time 39	Time 40	Time 41	Time 42	Time 43	Time 44	Time 45	Time 46	Time 47	Time 48
0	105	118	113	94	131	94	112	83	113	112	107	91	108	75	109	91	98	118	94	115	96	87	84	85	92	100	84	76	98	72	86	99	121	91	112	84	75	82	119	113	99	104	94	109	93	105	106	59	121
1	104	115	106	95	125	91	109	83	109	112	108	94	106	74	109	88	95	121	93	112	96	82	82	85	95	99	86	76	97	69	86	93	119	93	113	81	73	86	116	116	100	104	88	108	94	106	104	56	125
2	104	123	102	96	127	96	112	85	112	113	108	93	110	79	113	91	99	121	94	115	97	89	82	88	94	106	87	75	96	75	87	95	123	90	114	84	74	85	115	114	101	106	94	112	91	107	105	60	127
3	105	119	102	103	127	95	115	87	113	122	110	96	110	80	115	93	98	122	100	119	97	92	85	89	99	109	89	76	97	75	87	95	127	98	118	84	76	83	118	119	102	107	94	110	91	108	107	60	130
4	106	121	97	102	128	97	118	88	114	125	112	100	110	84	114	94	101	124	104	123	98	97	86	91	100	112	90	78	100	75	89	95	131	99	116	83	73	87	120	119	102	110	93	113	93	109	107	59	136
5	105	123	103	105	128	96	120	90	113	125	113	101	111	84	113	99	102	127	106	125	99	98	86	93	99	116	90	79	103	76	92	95	130	99	118	82	76	86	122	121	101	112	95	117	94	111	108	57	136
6	105	126	104	108	127	99	121	93	113	127	115	99	108	84	113	105	103	132	110	126	99	99	86	95	101	119	92	81	105	79	93	99	135	97	118	82	75	87	123	123	102	114	96	120	94	113	111	61	138
7	108	129	105	109	127	101	122	94	114	129	114	99	112	86	116	107	106	133	112	127	100	99	90	101	101	121	93	80	106	81	95	100	140	98	119	83	76	89	125	127	105	115	99	117	94	114	112	63	144
8	113	128	106	109	129	103	123	95	117	134	117	101	116	87	116	108	108	138	113	132	102	101	92	104	107	124	97	78	109	82	95	101	143	103	120	82	77	90	127	130	111	119	99	119	95	117	115	64	146
9	118	129	109	111	129	104	125	99	119	137	118	103	118	89	115	112	104	141	114	134	102	101	94	107	115	128	100	81	112	84	95	101	151	107	120	82	82	90	131	132	115	121	99	118	98	118	119	65	151
10	117	133	111	111	129	109	131	103	119	140	121	104	120	89	115	113	106	143	115	135	104	103	94	109	119	133	105	83	119	85	97	103	159	107	121	82	84	92	134	133	121	122	100	118	100	119	121	65	151
11	121	133	111	114	128	111	140	104	118	141	125	106	119	88	118	114	112	145	119	137	107	107	96	116	124	135	108	82	124	86	97	106	161	108	120	82	86	94	135	136	120	124	102	124	101	124	124	65	154
12	125	135	118	115	129	115	143	106	118	146	130	113	124	90	122	118	119	149	122	142	107	109	99	116	130	141	111	81	129	89	102	108	169	115	119	83	85	99	134	143	122	129	108	126	105	132	124	67	159
13	128	136	119	117	129	117	147	112	120	156	134	114	126	97	125	122	119	152	124	140	111	119	100	122	134	151	113	84	134	94	107	112	172	121	120	83	86	108	134	147	126	135	111	124	106	138	126	69	162
14	129	138	121	117	130	119	154	114	122	161	140	118	128	101	129	125	125	159	126	143	116	121	107	125	137	150	115	85	140	98	110	113	175	125	117	84	94	110	137	149	131	139	114	125	107	138	131	72	166
15	131	140	122	122	131	120	156	120	128	166	144	121	135	105	132	129	132	162	130	151	118	131	115	126	139	154	126	85	146	103	113	113	178	127	118	85	94	115	140	156	134	142	119	127	109	140	133	71	171
16	136	142	125	124	132	126	161	123	130	172	148	127	139	106	133	135	137	164	134	154	119	137	115	128	141	156	130	85	153	107	116	119	180	133	117	85	94	121	143	164	137	146	122	134	110	144	139	70	175
17	140	147	127	128	131	129	164	123	128	175	156	129	140	110	136	139	140	171	140	155	122	145	117	128	141	157	135	86	159	114	118	124	184	137	117	86	99	118	146	167	141	154	126	135	111	145	148	73	178
18	138	152	124	131	131	129	163	125	132	178	161	137	147	115	140	139	142	174	149	158	123	150	118	133	143	157	136	90	162	118	121	127	187	142	118	85	99	124	152	170	146	160	127	137	113	148	154	73	183
19	132	154	124	133	130	134	164	127	131	186	164	147	149	116	143	141	145	184	157	162	127	155	121	135	149	162	142	92	171	118	126	128	192	145	121	86	102	134	153	170	150	166	128	137	121	148	163	73	187
20	132	156	125	136	130	137	166	132	130	193	170	152	153	120	148	143	148	192	160	166	128	158	125	144	149	174	146	94	174	119	126	137	200	148	121	86	105	140	154	170	149	169	134	141	125	154	172	74	188
21	136	158	130	140	130	140	167	140	132	201	172	155	157	125	153	145	156	202	161	172	129	160	133	146	151	172	148	99	174	120	128	139	209	149	125	85	108	145	159	167	151	177	140	144	129	165	182	75	186
22	143	159	136	144	133	142	166	147	133	214	171	165	164	129	158	145	155	205	162	179	132	162	134	146	155	173	149	101	177	121	129	142	220	147	129	85	110	146	162	164	156	186	149	147	133	169	191	78	186
23	148	158	138	146	130	145	165	152	136	219	176	170	171	133	161	146	156	206	162	182	137	164	136	147	155	174	151	108	178	122	129	150	229	146	131	84	114	146	159	164	163	193	156	150	136	172	206	80	189
24	155	163	144	151	130	149	167	157	138	222	175	171	177	139	161	153	159	207	167	184	141	164	136	148	154	177	153	111	178	123	131	160	244	146	131	84	120	146	163	175	164	204	165	148	139	172	209	82	195
25	163	162	148	157	129	144	165	160	141	223	175	178	187	148	162	157	163	213	169	185	141	164	138	149	154	179	154	115	176	124	132	168	261	152	131	84	122	149	163	180	179	210	179	153	143	172	211	84	200
26	169	162	155	163	128	150	174	164	147	223	176	185	188	160	162	163	171	219	178	189	144	163	143	151	155	179	153	120	180	125	131	170	281	161	133	82	121	154	171	186	187	212	185	156	145	172	213	86	209
27	179	165	155	165	129	171	186	165	149	223	179	198	191	171	163	166	174	235	188	189	145	165	147	152	156	178	153	125	184	127	133	172	292	171	131	83	121	159	176	181	200	216	186	161	146	172	216	87	216
28	182	167	160	174	130	182	204	166	152	223	177	209	193	186	165	165	176	244	197	186	145	174	154	153	158	177	155	131	188	131	134	179	298	181	131	85	127	154	185	185	208	220	194	160	147	172	223	87	220
29	185	173	181	169	131	193	217	169	157	227	179	216	196	198	167	166	176	263	209	189	146	179	157	154	161	179	155	129	192	141	132	177	301	188	133	85	126	154	189	185	219	226	198	164	149	171	230	91	221
30	185	182	200	171	130	208	220	170	162	227	178	230	196	207	176	167	176	282	211	191	148	183	162	153	166	180	155	130	195	151	133	177	301	195	136	86	128	153	203	186	232	233	200	169	149	169	239	98	226
31	185	187	213	173	130	213	221	172	166	229	178	238	197	216	182	166	177	304	211	191	150	186	164	153	168	186	156	131	196	161	130	177	302	192	140	86	121	158	216	189	248	241	206	170	149	167	249	101	229
32	185	187	217	176	129	220	223	173	175	238	181	244	200	219	185	166	178	329	213	193	152	187	167	153	171	193	156	132	194	169	129	181	305	192	140	89	127	152	232	193	276	243	212	173	149	168	260	103	234
33	185	189	213	176	129	221	223	174	182	244	183	252	201	219	188	164	177	349	218	191	153	187	168	158	186	198	157	134	193	175	128	182	306	192	147	90	126	153	244	198	290	243	225	179	149	166	272	104	235
34	189	187	212	169	129	223	226	173	187	248	183	257	203	222	190	163	177	370	222	193	155	187	171	162	196	200	156	132	193	178	129	191	314	191	142	91	125	158	251	202	294	245	240	182	149	166	273	104	233
35	194	189	210	168	128	226	232	176	192	245	182	259	205	225	191	164	179	388	222	199	160	187	173	168	197	201	156	132	193	178	132	206	315	191	145	92	128	156	253	211	297	252	254	186	149	164	276	104	233
36	194	202	227	168	130	223	245	178	197	248	183	261	207	226	191	164	182	404	221	203	167	189	174	173	205	204	157	134	194	177	136	222	318	194	152	93	128	157	259	222	302	261	279	187	149	166	284	104	234
37	195	219	230	169	132	221	264	180	210	247	181	263	208	227	193	166	189	418	221	207	178	191	174	174	206	203	158	138	196	177	140	234	316	197	156	94	128	158	263	237	299	265	285	185	149	166	284	106	232
38	194	227	241	167	130	218	279	178	214	246	178	262	206	228	193	164	193	437	219	209	181	191	174	175	204	205	159	136	196	177	145	236	316	199	157	94	127	159	263	240	305	265	287	186	149	165	287	107	234
39	194	236	244	169	129	213	284	174	212	247	182	260	205	231	192	159	198	461	217	210	187	188	173	175	204	205	161	136	196	173	151	237	312	199	161	94	128	156	263	255	301	283	287	186	148	164	288	107	234
40	192	255	239	179	128	209	294	175	213	254	181	270	208	240	192	157	213	482	217	223	199	188	171	175	212	214	165	134	193	174	161	241	313	200	166	93	132	153	262	269	304	317	288	185	148	165	289	110	235
41	193	280	241	181	129	207	299	172	213	271	180	291	209	255	192	154	227	503	218	232	206	189	173	175	224	227	177	135	196	174	170	246	314	200	173	94	135	151	261	289	306	347	291	185	148	163	289	119	237
42	193	310	244	194	127	204	302	173	221	288	180	318	204	267	192	153	237	529	222	248	215	189	173	175	239	245	186	137	192	176	180	256	316	200	175	93	131	154	261	306	309	377	294	186	148	163	289	119	237
43	193	339	246	206	127	200	326	175	228	309	182	346	203	291	192	156	252	558	221	257	230	191	173	175	260	258	204	136	195	180	195	278	317	203	180	91	135	152	263	338	314	420	293	184	148	165	293	125	239
44	191	371	250	217	127	198	352	174	238	334	187	384	206	325	193	154	265	600	222	272	242	192	180	174	287	272	227	137	195	185	213	296	320	205	188	89	132	154	262	368	314	473	293	184	148	166	295	133	238
45	189	401	252	232	126	195	391	175	255	360	188	397	206	361	194	154	282	640	220	285	255	191	189	173	314	309	244	142	200	188	230	315	330	204	193	87	140	147	266	398	312	517	291	184	148	167	296	141	240
46	189	451	254	245	125	196	452	174	270	394	185	406	205	407	198	152	313	693	221	295	269	189	200	173	338	347	265	144	198	192	248	335	341	204	199	88	142	151	271	429	310	575	290	180	148	167	298	148	239
47	190	494	256	267	126	192	518	184	285	426	197	416	204	448	203	151	337	738	222	308	287	186	206	172	369	375	293	144	200	191	258	351	361	203	205	87	146	151	283	473	310	631	292	183	148	167	300	157	238
48	191	551	258	289	125	193	601	187	306	471	224	437	206	506	209	150	370	796	222	320	305	185	222	172	407	415	320	153	195	190	273	367	378	202	210	87	159	149	303	507	314	701	294	188	147	166	300	169	233
49	192	602	259	315	124	191	696	195	326	515	236	471	204	555	220	150	408	859	222	338	328	185	245	173	445	451	349	165	196	193	297	392	406	202	218	88	167	149	323	550	311	770	298	195	147	166	300	181	235
50	192	658	260	346	125	189	807	207	349	566	257	524	200	615	229	150	450	933	224	359	353	183	270	171	486	497	387	171	198	194	332	424	434	204	233	88	178	147	350	590	310	846	296	204	147	166	300	200	235
51	192	717	273	369	126	190	908	215	378	626	273	571	203	666	245	152	503	1004	224	379	382	181	305	173	529	547	425	182	199	195	364	450	468	204	249	88	195	141	376	632	304	914	297	209	147	164	300	218	233
52	192	787	274	399	125	191	1010	230	411	697	296	646	202	751	263	152	559	1090	223	413	409	181	339	171	586	592	468	190	197	195	395	482	530	202	265	90	209	142	412	679	301	994	298	219	147	164	299	241	232
53	193	868	273	423	126	191	1117	253	439	763	317	722	201	841	282	152	618	1182	221	432	447	181	376	167	645	650	511	212	197	194	438	514	599	198	283	93	228	141	445	723	305	1089	297	228	146	163	299	264	233
54	194	954	273	458	125	192	1258	277	479	848	345	808	206	919	305	152	673	1290	225	458	488	181	413	168	716	710	562	232	195	197	484	552	685	200	299	90	251	141	478	760	308	1190	300	245	146	163	297	294	233
55	194	1048	273	488	127	193	1380	298	514	938	372	901	207	1021	338	152	746	1397	225	493	521	181	446	170	790	777	613	254	193	200	530	595	763	200	321	91	269	141	518	778	306	1295	300	257	146	164	296	316	234
56	196	1155	274	531	128	193	1537	321	560	1048	406	1002	205	1133	370	152	845	1537	224	533	571	180	489	171	865	839	672	279	193	212	576	635	870	202	344	90	290	137	561	782	306	1470	294	271	147	163	293	350	231
57	196	1263	273	577	128	191	1733	351	599	1148	446	1111	205	1255	403	152	929	1669	228	591	616	182	535	172	970	926	732	301	193	224	636	691	979	203	366	91	313	137	599	828	306	1627	297	291	147	163	294	386	233
58	196	1368	274	640	128	191	1937	387	657	1269	492	1241	206	1376	447	152	1022	1841	231	632	670	183	581	175	1066	1019	804	335	195	241	697	754	1082	202	391	90	337	138	641	900	310	1812	297	349	147	163	293	432	232
59	196	1520	275	694	128	190	2127	417	713	1385	537	1371	207	1522	491	150	1132	2012	235	681	727	183	623	182	1173	1126	874	364	193	251	775	835	1187	201	416	91	356	138	705	981	314	1990	296	375	147	162	291	468	232
60	197	1695	279	762	128	189	2343	442	777	1526	576	1518	206	1680	540	150	1232	2257	242	729	782	184	665	189	1299	1250	942	395	191	263	866	929	1302	201	437	92	386	139	782	1073	323	2130	299	404	147	162	291	514	232
61	198	1875	282	839	127	190	2564	473	849	1661	637	1672	204	1856	583	150	1350	2505	246	790	854	185	723	198	1427	1365	1047	428	189	287	956	1035	1449	201	474	93	420	138	855	1162	335	2255	301	448	148	161	292	552	232
62	198	2069	284	935	126	189	2811	518	922	1807	708	1850	203	2053	643	150	1464	2802	257	851	920	187	801	211	1524	1501	1177	475	188	319	1063	1171	1611	201	505	93	459	138	925	1284	351	2614	305	498	147	161	293	605	231
63	207	2260	285	1014	126	190	3060	569	1020	1976	761	2019	200	2251	703	151	1600	3142	267	912	1004	188	875	228	1608	1641	1301	510	190	342	1167	1326	1774	201	544	94	517	139	1017	1413	364	2913	313	547	147	161	293	652	232
64	220	2479	286	1116	126	193	3353	623	1126	2198	844	2235	202	2491	788	151	1753	3539	277	995	1088	189	975	248	1807	1784	1449	553	192	365	1299	1489	1950	200	603	94	569	139	1142	1544	391	3205	327	606	147	161	294	702	232
65	223	2701	284	1225	128	193	3686	671	1234	2398	930	2436	202	2741	872	150	1894	3961	290	1094	1176	187	1063	268	2042	1953	1599	617	194	404	1431	1666	2148	200	645	94	629	138	1250	1715	420	3531	340	669	147	162	294	765	234
[truncated: 119 more columns]

## Sheet: 4f, media → Umb sup
Cell ID	Time 0	Time 1	Time 2	Time 3	Time 4	Time 5	Time 6	Time 7	Time 8	Time 9	Time 10	Time 11	Time 12	Time 13	Time 14	Time 15	Time 16	Time 17	Time 18	Time 19	Time 20	Time 21	Time 22	Time 23	Time 24	Time 25	Time 26	Time 27	Time 28	Time 29	Time 30	Time 31	Time 32	Time 33	Time 34	Time 35	Time 36	Time 37	Time 38	Time 39	Time 40	Time 41	Time 42	Time 43	Time 44	Time 45	Time 46	Time 47	Time 48
0	90	98	90	94	105	104	117	227	110	158	97	111	121	88	107	108	86	109	98	114	108	95	117	96	97	99	104	101	100	112	37	158	91	93	124	100	92	86	103	100	132	110	107	128	109	91	117	104	112
1	93	96	93	97	105	106	114	227	107	159	100	118	125	89	111	109	87	106	96	115	107	95	119	95	94	99	105	100	105	115	35	160	95	91	127	100	92	87	105	100	133	110	109	125	109	93	112	103	108
2	91	103	96	99	111	106	120	229	107	160	100	117	126	91	111	111	87	113	103	117	108	95	122	97	94	96	106	101	103	117	38	161	95	92	134	101	94	92	109	104	134	110	112	127	113	89	114	107	111
3	92	108	96	99	112	109	121	229	110	164	101	120	127	93	114	117	88	111	104	117	105	94	122	99	94	98	106	98	110	116	43	159	97	96	134	99	91	92	109	105	131	112	113	126	117	95	110	104	109
4	94	112	95	99	114	108	118	228	110	167	102	120	132	94	112	118	89	115	102	118	107	96	122	102	94	95	106	100	112	115	54	160	97	100	138	100	92	95	114	107	136	113	111	129	122	97	110	106	108
5	94	112	97	100	112	108	120	232	112	170	102	119	137	94	116	117	92	112	103	119	112	99	122	102	92	100	108	100	109	114	58	159	99	100	141	102	92	99	117	110	138	116	111	131	123	96	114	107	113
6	92	114	103	100	114	109	121	232	117	173	102	122	137	97	115	120	96	114	109	121	115	100	122	103	93	98	109	103	114	115	59	155	100	101	142	104	94	99	117	112	143	120	114	136	128	100	114	109	115
7	94	115	99	102	116	111	123	231	118	179	105	122	137	99	117	122	97	121	112	121	115	102	123	104	93	97	111	104	115	117	59	156	104	100	141	106	98	99	119	113	144	120	117	139	130	103	116	112	116
8	93	116	100	102	116	115	129	233	120	182	111	128	139	100	120	124	98	123	113	122	112	104	124	107	93	98	113	105	118	119	58	154	108	103	143	110	100	104	120	119	147	124	123	140	132	102	120	121	123
9	96	120	105	103	117	116	136	232	125	182	114	133	148	105	121	127	101	126	117	125	118	106	127	113	94	100	117	107	121	120	56	151	110	106	148	110	101	109	121	121	152	125	127	148	135	105	120	127	124
10	98	125	106	107	120	117	139	232	124	187	116	136	152	111	124	128	104	130	122	126	122	108	127	116	94	106	121	105	123	123	53	154	109	109	148	114	104	113	122	122	154	127	130	153	133	108	122	128	128
11	98	130	108	109	123	118	143	232	124	191	121	144	155	113	126	128	110	134	127	128	125	108	129	120	94	108	125	113	128	127	50	157	112	110	148	117	107	118	125	125	156	126	130	158	138	115	127	131	129
12	98	133	111	113	131	123	148	228	124	195	127	152	157	118	125	129	115	141	131	133	130	109	133	126	95	107	131	116	134	129	48	162	115	111	153	120	109	122	131	132	164	134	135	161	141	113	128	137	135
13	98	138	111	115	135	128	153	235	119	199	130	159	166	123	130	132	115	144	135	135	133	110	140	128	96	109	134	119	141	130	40	170	116	113	155	126	114	129	135	133	169	136	139	165	146	112	131	140	138
14	100	139	116	118	141	130	160	236	121	205	134	161	169	126	131	134	116	145	138	141	141	113	143	131	97	116	136	124	143	134	38	174	117	121	160	129	117	133	142	134	174	139	145	172	153	115	137	149	142
15	104	144	122	122	144	135	166	237	123	209	141	170	169	133	132	134	119	150	144	145	147	114	150	138	97	119	141	134	150	138	36	181	122	124	169	135	121	141	148	147	178	144	152	181	160	119	142	153	150
16	107	151	125	127	151	137	181	239	131	222	155	177	173	136	132	136	119	159	150	148	148	118	153	137	98	122	146	135	156	142	38	191	126	128	173	142	125	146	152	156	180	153	160	184	163	120	148	165	157
17	107	160	132	132	155	140	195	239	135	230	171	193	173	138	141	138	121	167	152	148	151	124	159	146	108	122	151	140	168	144	38	201	133	131	179	150	127	155	160	162	183	164	171	196	169	128	150	179	163
18	110	173	136	139	158	146	202	244	143	240	185	201	175	146	142	140	121	171	154	150	153	127	165	157	114	126	156	144	179	148	43	207	140	140	191	156	132	163	172	170	187	174	175	209	175	136	159	185	180
19	114	187	142	142	167	147	217	247	148	251	199	215	189	151	142	144	125	179	161	152	159	131	170	168	117	128	162	154	188	155	45	213	145	147	198	166	140	174	179	185	195	177	185	216	188	150	157	201	193
20	118	199	143	147	177	146	234	246	158	264	218	226	223	158	151	148	126	192	169	158	163	134	176	174	120	133	173	167	198	162	46	221	152	157	209	174	149	187	188	193	201	189	199	230	204	159	167	221	210
21	114	213	150	153	185	152	259	248	169	273	236	247	253	166	151	147	133	206	179	170	170	134	189	186	124	135	185	174	211	169	44	233	161	165	216	181	162	206	199	201	208	208	210	247	219	167	171	243	224
22	123	229	158	160	198	157	287	253	182	292	262	266	280	180	159	149	135	219	188	178	176	139	195	197	127	137	196	188	226	178	44	240	169	173	232	193	174	220	210	222	213	222	233	264	241	183	182	264	238
23	126	249	162	166	206	165	313	254	198	310	275	284	314	195	161	150	141	238	194	192	186	146	206	213	130	137	207	201	247	187	43	253	175	181	241	205	188	248	232	239	223	237	216	289	258	200	188	288	264
24	138	275	168	172	219	171	339	257	215	332	301	314	328	217	170	156	146	268	208	206	196	155	218	241	135	140	222	224	273	195	43	262	184	200	257	221	205	271	258	258	241	267	257	301	286	222	200	313	286
25	149	297	173	181	242	182	375	258	234	359	329	347	338	238	176	160	146	286	227	223	210	163	224	256	149	146	241	251	302	205	42	278	192	232	283	236	222	300	279	285	253	295	302	325	309	240	207	338	309
26	162	323	185	195	260	195	416	259	257	386	360	387	375	254	181	164	148	304	244	235	227	172	239	281	158	147	263	275	329	218	33	294	197	261	307	252	238	331	315	310	272	329	322	363	342	262	225	370	339
27	179	352	200	207	280	211	449	267	275	412	384	407	421	283	185	172	150	329	263	250	250	186	260	308	164	155	292	301	369	231	14	321	208	278	330	271	259	362	354	330	293	353	345	386	380	286	241	402	366
28	195	391	229	224	306	226	504	269	298	431	431	450	469	317	195	176	155	367	285	268	276	199	279	336	177	159	313	331	414	251	0	349	216	317	355	286	287	397	386	358	315	396	376	411	427	312	257	437	399
29	210	442	249	244	327	243	551	272	324	459	463	499	518	340	208	179	159	393	303	286	299	213	297	365	192	163	343	363	455	267	0	391	227	348	387	306	311	441	433	383	342	422	404	440	460	337	278	483	431
30	236	486	272	271	350	268	624	271	353	485	507	545	604	381	222	188	163	438	317	300	328	229	322	405	203	169	377	400	504	288	0	440	245	376	417	328	339	489	485	421	379	490	444	478	522	370	301	508	472
31	259	545	298	300	387	292	691	278	382	518	558	584	674	417	235	196	174	470	339	323	355	244	348	443	218	176	412	426	547	315	0	495	267	404	451	343	369	549	523	473	414	532	491	522	584	403	319	544	513
32	279	600	338	328	417	310	768	282	418	561	600	652	734	464	248	200	182	519	356	349	392	259	386	486	241	189	442	468	623	345	0	555	300	459	491	370	401	606	578	503	458	592	547	572	656	440	336	574	558
33	302	644	365	355	458	338	862	290	451	607	659	700	803	510	261	211	197	558	382	371	429	277	426	537	265	202	485	509	702	379	0	622	335	509	537	390	442	682	652	559	501	653	605	642	728	486	356	610	616
34	326	716	404	392	502	363	963	299	479	651	737	796	893	570	280	218	217	620	394	398	469	296	475	595	287	213	530	562	777	407	0	689	367	568	590	417	487	759	725	649	542	724	665	713	808	526	379	643	684
35	355	787	441	438	541	392	1061	303	502	711	791	868	967	621	298	229	241	673	416	433	502	318	521	664	310	223	565	623	879	444	0	779	400	633	639	441	540	850	807	715	592	787	733	775	899	573	394	681	755
36	392	871	501	481	607	427	1187	311	570	771	892	975	1057	690	320	240	263	739	443	463	542	335	583	745	345	243	622	690	959	485	0	877	424	701	693	474	599	913	920	795	655	890	807	874	1014	641	411	712	831
37	428	951	568	517	670	466	1341	318	633	810	983	1062	1157	760	347	257	287	801	467	504	600	345	638	823	369	267	679	758	1082	526	0	986	474	780	756	508	651	1040	1014	885	719	983	886	942	1143	700	443	748	904
38	449	1016	588	539	726	489	1429	324	656	862	1072	1120	1236	796	366	265	302	819	494	538	632	353	660	851	408	289	707	795	1139	545	0	1047	495	811	802	536	703	1113	1066	927	762	1044	914	985	1190	725	462	779	947
39	457	1023	594	548	737	498	1437	326	666	896	1084	1138	1260	807	365	272	308	820	506	553	653	356	669	862	438	293	722	807	1154	547	0	1066	515	826	818	559	718	1132	1087	945	785	1065	939	1005	1192	733	467	797	969
40	449	1021	594	547	749	501	1432	331	668	914	1079	1125	1259	821	363	276	311	829	510	560	655	357	674	876	452	289	737	818	1145	551	0	1075	521	812	824	569	729	1137	1085	944	795	1060	944	1025	1176	741	469	804	975
41	419	999	593	546	745	494	1397	325	663	922	1043	1071	1217	826	359	274	312	836	514	556	641	357	664	879	457	283	745	816	1118	554	0	1068	522	801	807	572	737	1117	1046	920	792	1030	950	1022	1100	746	465	805	970
42	415	989	587	549	735	490	1355	331	665	933	1037	1081	1216	823	362	278	313	848	524	551	644	357	658	880	459	274	751	814	1085	555	0	1051	529	787	830	574	733	1131	1069	938	791	1038	962	1029	1018	756	470	817	988
43	451	1019	604	548	762	500	1401	331	682	944	1096	1137	1277	836	353	280	312	864	528	555	665	358	673	886	470	286	762	822	1126	560	0	1086	537	810	836	582	748	1161	1121	975	809	1076	972	1046	1134	769	473	829	1002
44	458	1026	614	546	777	506	1418	334	696	950	1114	1160	1305	843	353	281	312	873	529	556	683	358	680	888	480	294	773	822	1149	567	0	1104	540	818	840	584	758	1170	1138	986	817	1083	985	1054	1201	776	474	835	1004
45	457	1033	617	548	772	509	1412	336	695	955	1111	1165	1304	845	357	283	313	883	532	552	690	358	677	888	483	291	777	823	1146	571	0	1101	535	820	840	588	758	1167	1133	992	816	1081	987	1059	1199	777	474	847	1010
46	456	1030	617	548	769	508	1394	345	695	960	1111	1166	1310	844	362	282	312	890	532	548	690	359	677	889	485	293	782	818	1140	574	0	1099	542	818	841	596	761	1167	1174	996	820	1078	992	1068	1206	780	480	852	1012
47	453	1029	618	551	756	510	1384	357	696	964	1109	1167	1313	845	361	283	313	896	534	542	690	361	673	891	488	298	784	817	1130	577	0	1099	543	815	842	601	764	1167	1166	995	824	1074	995	1072	1192	781	479	858	1013
48	453	1025	619	551	751	512	1362	363	697	967	1107	1168	1319	844	360	290	315	897	534	538	691	363	664	894	491	303	785	818	1124	577	0	1099	545	806	842	607	766	1163	1163	995	831	1067	998	1074	1175	783	481	867	1015
49	450	1016	615	556	744	511	1341	377	698	966	1100	1163	1327	840	367	294	315	900	534	534	692	363	662	894	493	308	790	814	1124	580	0	1098	549	801	839	614	766	1159	1164	1002	832	1069	1000	1073	1140	783	488	874	1018
50	447	1021	615	559	753	513	1335	395	700	966	1101	1165	1330	840	370	306	316	906	534	531	693	364	660	893	495	314	795	820	1116	582	0	1093	550	794	836	614	768	1163	1171	1017	837	1064	999	1073	1114	786	492	875	1021
51	446	1011	609	559	757	515	1332	402	704	963	1101	1165	1330	840	373	323	315	915	535	532	695	364	659	895	495	318	800	815	1113	583	0	1098	551	792	833	620	772	1165	1172	1023	842	1061	1000	1074	1102	787	494	881	1023
52	444	1014	606	561	766	516	1314	406	710	963	1099	1162	1329	841	374	336	315	920	536	530	697	365	660	887	496	316	804	814	1114	585	0	1092	546	804	833	628	773	1170	1170	1036	847	1053	1000	1076	1093	790	495	882	1025
53	450	1017	606	562	774	513	1308	411	708	962	1098	1156	1323	836	380	342	315	923	537	530	697	366	660	889	497	315	804	808	1118	583	0	1096	547	801	833	631	775	1171	1159	1040	847	1047	997	1081	1061	794	499	885	1026
54	446	1011	604	564	783	511	1311	423	706	985	1100	1160	1328	837	377	346	316	928	538	528	696	365	664	888	497	307	805	813	1114	582	0	1096	556	793	829	634	783	1173	1154	1045	845	1053	997	1079	1056	797	497	888	1030
55	445	1013	604	567	788	517	1295	433	707	1023	1101	1163	1328	835	377	349	316	926	539	529	699	365	663	888	498	260	806	811	1110	580	0	1094	558	791	829	637	788	1173	1150	1048	845	1052	996	1079	1052	799	497	891	1030
56	446	1012	600	568	786	519	1320	447	704	1038	1102	1162	1320	839	378	351	315	935	541	528	706	365	662	887	498	247	807	816	1113	579	0	1089	551	789	829	637	789	1172	1142	1046	839	1048	989	1078	1040	795	501	901	1028
57	443	1021	599	568	783	522	1307	460	702	1049	1107	1162	1333	827	378	348	315	942	541	528	703	365	663	888	497	246	803	817	1104	581	0	1082	550	784	825	640	792	1174	1139	1053	837	1034	981	1073	1020	794	504	921	1027
58	447	1020	612	570	772	524	1308	463	703	1052	1103	1157	1329	823	389	347	316	949	541	528	701	366	659	886	497	238	804	810	1102	580	0	1077	567	778	823	641	794	1176	1139	1056	839	1028	982	1064	1015	794	505	935	1024
59	456	999	613	571	769	525	1292	461	710	1053	1105	1157	1319	834	409	353	315	952	544	529	701	366	660	882	501	237	812	809	1097	575	0	1080	562	779	821	641	794	1181	1134	1062	842	1023	989	1058	987	794	507	919	1028
60	456	996	618	571	764	528	1274	465	707	1053	1109	1150	1313	837	425	364	315	953	545	527	708	365	660	887	505	240	811	815	1105	591	0	1085	560	781	822	640	793	1182	1135	1065	842	1020	990	1059	991	794	510	944	1032
61	456	990	624	570	761	531	1271	463	712	1053	1117	1144	1324	845	451	384	315	956	545	523	714	365	658	891	506	236	811	818	1104	585	0	1078	560	786	820	643	795	1183	1131	1061	839	1018	989	1059	980	794	509	1009	1033
62	457	987	612	570	756	523	1249	470	705	1053	1121	1135	1326	843	486	409	315	957	546	516	712	364	657	890	511	238	808	817	1106	592	0	1077	560	784	820	644	798	1187	1121	1061	847	1013	988	1073	950	793	511	1091	1035
63	451	989	608	572	759	519	1245	477	709	1050	1122	1131	1330	844	516	442	316	960	547	514	711	363	660	886	513	237	807	817	1099	579	0	1086	568	788	817	645	803	1183	1116	1065	848	1012	994	1087	1000	791	513	1123	1037
64	443	997	596	571	763	519	1256	486	710	1047	1125	1135	1347	842	542	479	317	963	549	512	715	363	662	881	514	234	802	815	1104	603	0	1082	568	787	819	647	809	1183	1106	1067	848	1012	1002	1111	1023	789	516	1144	1037
65	439	984	591	572	762	516	1215	495	712	1046	1121	1136	1343	845	548	514	318	967	554	510	717	364	662	881	516	233	799	812	1089	601	0	1083	569	784	818	647	808	1186	1098	1069	847	1009	1013	1154	1004	789	521	1150	1038
[truncated: 34 more columns]

## Sheet: 4f, PBS → media
Cell ID	Time 0	Time 1	Time 2	Time 3	Time 4	Time 5	Time 6	Time 7	Time 8	Time 9	Time 10	Time 11	Time 12	Time 13	Time 14	Time 15	Time 16	Time 17	Time 18	Time 19	Time 20	Time 21	Time 22	Time 23	Time 24	Time 25	Time 26	Time 27	Time 28	Time 29	Time 30	Time 31	Time 32	Time 33	Time 34	Time 35	Time 36	Time 37	Time 38	Time 39	Time 40	Time 41	Time 42	Time 43	Time 44	Time 45	Time 46	Time 47	Time 48
0	127	100	142	116	113	92	122	75	104	113	82	107	114	115	126	140	97	169	173	101	100	121	93	118	137	118	120	98	105	133	95	111	157	85	103	103	107	121	153	148	137	104	70	128	152	154	108	92	92
1	125	100	135	124	109	93	121	74	105	114	81	107	115	115	125	140	98	166	170	101	99	123	92	121	139	117	119	98	105	127	95	106	153	82	103	101	110	121	160	146	135	101	72	127	150	159	110	90	92
2	127	105	129	127	110	87	119	75	107	113	81	105	115	125	127	141	101	170	170	103	99	126	97	125	142	121	122	101	110	127	95	111	153	82	100	103	106	124	159	147	135	105	71	128	150	157	110	92	92
3	128	102	128	124	109	89	120	74	103	115	83	106	115	126	127	139	103	171	172	103	98	123	95	126	140	121	122	101	111	126	95	111	151	82	99	102	109	125	159	148	131	105	73	130	152	151	112	90	91
4	127	104	130	127	108	90	119	75	105	113	84	105	114	123	126	142	97	170	173	107	99	120	95	122	141	120	121	102	108	128	95	110	147	82	101	99	108	129	156	141	133	103	72	127	151	154	106	88	91
5	127	106	131	126	109	88	119	73	105	112	84	103	112	129	129	139	99	171	174	103	100	121	95	119	143	119	119	102	109	127	94	109	148	81	100	102	101	117	152	138	123	101	73	129	147	148	106	86	91
6	127	109	132	127	108	88	121	73	108	111	85	103	113	129	127	139	100	170	175	98	99	121	96	119	140	122	119	102	109	131	94	108	148	81	103	102	106	123	153	140	134	100	71	128	152	148	109	87	91
7	126	110	136	128	108	89	120	73	106	111	86	104	114	125	122	141	97	171	175	98	95	119	95	119	137	121	119	100	109	133	95	108	149	81	103	100	108	124	154	147	135	98	68	128	152	147	111	88	91
8	124	110	137	130	107	89	120	74	106	112	86	104	113	123	121	138	96	170	175	98	95	119	95	121	136	119	117	100	108	134	95	107	152	81	102	101	111	117	154	147	134	99	71	129	152	143	111	86	90
9	126	111	137	130	107	91	119	74	105	113	86	103	113	127	122	139	100	169	173	99	97	120	96	121	137	119	115	101	108	133	95	110	151	80	102	101	110	124	153	144	134	99	69	128	151	144	110	85	89
10	127	108	136	128	109	90	119	74	104	114	86	103	113	126	122	140	100	169	172	103	98	122	96	121	142	117	119	100	109	134	95	110	152	80	103	102	108	131	153	148	138	101	72	126	152	142	107	83	89
11	127	106	136	126	108	89	121	74	105	116	86	100	118	127	122	136	98	169	171	107	97	120	97	124	137	117	120	102	110	135	96	110	149	80	102	103	101	119	151	142	130	99	71	126	148	140	108	83	88
12	128	107	133	128	110	86	122	75	105	116	86	101	114	126	122	136	96	168	171	104	97	120	98	126	136	119	120	102	104	132	95	109	148	81	103	103	103	123	148	136	127	100	68	127	142	136	107	86	87
13	130	105	130	130	111	87	122	77	103	116	87	100	113	128	121	139	98	168	171	100	95	121	94	125	133	117	120	99	105	133	94	110	151	82	103	101	108	127	152	142	131	97	68	127	144	140	104	87	87
14	127	104	129	132	112	91	121	80	105	117	88	100	113	126	121	138	98	167	172	99	95	120	93	119	136	116	119	97	104	134	94	110	151	82	104	101	103	120	150	146	130	99	69	125	147	138	107	87	87
15	129	105	129	132	115	95	121	82	105	116	89	100	114	126	120	139	96	168	172	98	94	119	92	119	135	116	119	96	107	134	94	110	151	81	104	101	108	125	156	151	136	103	69	124	150	142	109	87	85
16	133	107	128	132	115	93	123	84	107	120	88	100	116	125	120	140	96	169	173	98	94	118	92	118	134	115	119	96	105	136	93	111	151	82	104	102	107	122	154	149	132	103	68	124	150	139	110	88	85
17	131	109	128	132	116	92	122	85	108	120	88	100	117	123	122	141	96	169	174	100	95	117	91	121	133	115	120	97	106	138	94	111	150	82	106	104	109	120	154	148	131	102	68	125	149	135	110	89	86
18	129	109	126	131	114	92	124	83	109	119	88	101	115	125	121	144	93	169	175	100	95	119	89	123	133	114	119	98	108	136	93	111	150	83	106	103	106	125	151	138	129	103	68	125	143	135	105	90	86
19	129	107	126	131	114	94	124	80	110	118	88	103	114	123	121	145	94	168	174	102	95	119	89	125	134	114	119	99	108	133	93	111	150	83	106	102	107	124	154	144	131	104	70	126	139	131	110	89	86
20	131	106	126	130	113	93	125	80	111	118	86	102	114	123	121	142	94	168	174	102	94	119	92	125	135	116	120	99	108	130	92	110	151	82	102	102	103	123	152	144	124	105	74	126	139	131	112	90	86
21	133	103	125	130	113	93	127	78	111	118	86	103	115	124	120	144	95	168	173	101	98	120	95	126	135	115	120	101	109	127	91	110	150	81	100	101	102	120	152	143	124	106	71	127	136	127	111	88	86
22	133	100	122	126	112	94	127	78	110	120	86	102	113	124	119	143	97	167	173	102	99	122	96	123	135	114	121	100	107	126	91	110	150	81	100	104	101	123	151	140	122	104	72	132	132	128	107	91	87
23	132	100	121	126	113	92	127	79	107	119	84	100	113	124	120	146	97	168	171	103	99	123	96	124	135	115	121	100	107	127	91	110	150	80	100	104	99	124	149	133	119	106	73	127	130	124	108	89	88
24	131	100	119	124	115	92	124	80	109	120	83	103	114	129	119	145	97	169	170	104	99	124	95	123	134	116	120	100	105	126	91	108	150	79	101	103	99	121	148	130	118	104	71	131	129	122	107	91	87
25	131	100	119	124	117	91	123	81	109	122	85	101	119	130	116	144	97	168	168	104	100	124	96	123	134	115	120	100	104	130	91	107	150	79	98	105	98	121	147	127	117	103	72	132	127	122	108	92	89
26	131	100	120	124	117	90	122	78	109	121	87	104	120	132	119	143	98	169	168	105	101	124	95	123	135	115	120	100	103	131	91	107	150	80	97	102	99	118	145	128	115	104	73	132	127	121	109	93	89
27	133	100	120	122	116	88	123	76	109	119	87	104	120	130	121	144	97	172	168	105	102	125	94	123	136	115	120	100	104	129	91	107	150	81	99	104	98	117	143	126	113	103	74	132	126	121	109	94	90
28	131	101	120	121	117	87	123	77	109	120	85	103	119	128	121	143	97	169	168	106	101	125	96	123	137	115	121	101	104	129	89	107	151	81	100	105	95	117	138	125	111	104	72	132	123	121	106	93	91
29	130	101	120	119	115	87	120	78	108	119	86	103	116	123	120	143	97	169	168	107	101	126	97	124	138	116	120	101	105	127	89	108	152	81	101	107	92	115	136	126	110	103	71	130	125	120	106	94	92
30	131	103	120	119	116	87	121	78	110	116	85	101	117	129	123	143	97	169	170	105	102	126	97	122	137	116	120	102	105	128	89	108	152	80	100	106	90	114	135	123	109	102	71	130	124	120	106	95	91
31	134	104	121	119	114	88	122	78	112	116	84	102	114	132	123	146	100	166	170	104	104	126	97	117	134	120	123	102	105	128	89	109	151	80	101	104	90	112	132	123	110	102	70	130	126	117	106	94	90
32	130	106	122	119	114	88	122	77	111	119	84	103	116	130	124	144	100	165	173	104	104	126	97	119	137	122	123	101	104	130	90	110	150	82	101	104	89	112	131	120	109	102	72	131	127	119	106	94	90
33	130	105	123	120	113	91	123	77	113	121	83	104	118	130	125	144	104	164	175	107	104	127	97	120	137	123	124	103	107	129	90	112	151	81	100	102	90	111	132	123	107	102	72	132	129	120	106	93	90
34	131	106	123	122	113	91	125	80	113	120	83	105	120	131	124	144	104	164	173	106	104	126	99	120	138	122	124	103	107	134	90	113	151	81	101	101	92	111	129	124	107	105	73	130	128	120	105	93	90
35	132	102	123	122	115	90	122	81	113	119	83	104	119	132	122	146	102	166	171	105	100	126	98	121	138	121	123	103	109	135	90	113	153	81	103	101	91	111	129	126	106	106	73	127	126	120	108	94	89
36	131	102	121	123	113	92	121	83	113	119	83	102	118	130	122	143	98	164	171	104	98	124	96	120	137	121	120	100	108	131	90	113	150	80	101	101	91	112	128	126	105	106	72	128	124	119	107	93	89
37	131	101	119	124	114	94	124	82	115	121	87	101	117	126	122	144	97	161	171	101	97	125	96	121	139	119	119	101	107	129	88	108	147	78	100	99	91	112	127	126	105	104	68	127	124	120	106	91	90
38	131	101	120	125	116	94	125	85	119	124	88	102	116	124	124	147	97	153	175	100	97	124	96	120	139	120	119	101	108	131	87	107	147	75	100	101	92	111	128	126	108	102	67	125	125	118	105	94	90
39	132	102	125	123	116	95	126	86	120	124	89	104	117	125	125	144	99	152	181	102	98	125	96	119	137	119	119	104	110	133	88	106	147	75	100	101	91	110	126	126	112	104	68	126	126	122	107	94	91
40	132	105	125	123	119	98	129	87	124	125	92	105	117	123	126	151	101	150	191	105	99	126	98	120	141	121	121	106	113	133	88	106	147	77	100	102	93	110	125	125	112	104	67	128	128	125	108	94	93
41	132	107	128	123	119	100	131	90	129	126	95	107	117	123	129	153	103	152	197	108	104	127	102	121	140	123	121	109	115	136	88	105	148	77	101	105	94	114	125	130	116	104	70	129	129	128	110	97	97
42	131	107	130	124	120	105	135	92	130	127	98	107	120	128	130	156	105	151	201	109	106	130	104	120	140	121	122	110	116	138	90	103	151	78	104	105	91	115	124	133	118	107	72	131	129	129	111	99	99
43	133	108	130	124	123	103	136	92	131	128	102	107	124	130	131	159	107	148	203	107	105	130	104	122	138	123	124	112	118	141	90	100	157	78	103	106	90	118	127	134	123	106	69	133	129	130	112	99	100
44	130	110	131	126	124	105	138	93	135	130	105	109	126	127	135	160	107	149	207	109	107	132	104	122	138	121	126	113	119	143	91	101	158	77	101	108	87	115	131	136	124	103	68	136	132	132	116	102	100
45	132	113	132	125	125	107	139	94	137	134	105	111	129	126	139	163	109	148	208	108	108	132	112	123	134	124	128	112	121	148	92	101	160	78	104	110	91	119	132	137	124	105	68	140	134	128	115	104	104
46	132	114	134	125	127	108	140	95	142	139	107	114	130	125	144	177	109	148	210	111	111	134	110	129	137	128	130	115	125	149	93	100	162	78	108	108	91	119	133	142	129	109	68	147	138	128	116	104	107
47	132	117	139	127	129	111	141	96	145	140	108	114	134	126	146	180	112	147	212	113	113	139	114	132	136	128	130	117	124	151	97	101	165	77	110	111	93	120	139	149	130	113	68	150	144	130	120	109	112
48	134	116	143	127	132	115	146	97	153	141	111	115	137	126	147	184	113	147	217	118	118	145	116	135	137	132	133	122	124	152	103	106	165	79	117	115	97	125	144	153	133	113	69	153	149	135	124	113	118
49	137	123	150	127	133	119	152	97	157	146	111	115	138	125	148	188	116	147	225	120	122	148	119	135	138	135	142	127	128	155	105	108	175	80	116	117	96	127	147	158	138	117	69	156	154	137	131	117	123
50	140	125	155	129	133	122	155	100	158	150	113	122	140	125	152	192	119	147	235	124	126	150	123	134	139	138	144	128	137	159	109	106	180	80	122	121	94	128	150	155	141	118	70	158	157	139	138	120	124
51	142	131	158	129	136	124	156	100	160	151	115	124	140	126	155	197	122	146	238	126	126	156	130	143	137	142	149	134	137	162	109	105	186	76	119	124	92	127	152	158	147	124	70	163	159	147	142	122	126
52	141	133	163	130	142	126	159	101	165	153	117	128	147	125	159	205	124	146	242	132	132	161	132	146	139	150	150	141	143	164	112	103	192	78	126	127	94	130	157	166	148	124	72	170	170	151	149	127	133
53	146	141	167	129	143	132	165	102	171	159	119	131	149	126	168	206	132	139	246	132	136	164	134	148	140	151	159	149	145	167	119	100	198	78	132	129	93	132	154	174	152	129	70	179	177	152	153	131	139
54	148	148	178	131	146	137	169	105	175	172	119	133	148	127	178	219	133	141	254	139	147	174	139	152	141	158	164	161	146	168	123	99	187	78	136	133	95	133	163	185	155	131	67	186	186	158	158	137	142
55	149	156	189	136	150	143	179	106	187	183	119	138	156	126	184	236	136	142	267	149	152	183	147	156	139	162	175	169	150	175	127	99	186	80	137	139	96	136	187	205	161	131	66	196	196	160	167	140	151
56	151	162	196	138	152	151	171	107	207	198	120	137	156	126	190	257	137	141	295	156	159	198	152	161	140	170	189	182	152	177	134	98	196	80	142	144	98	145	196	233	167	138	67	209	207	164	176	148	153
57	156	171	213	136	156	162	193	110	234	221	128	139	171	127	198	284	144	140	325	170	165	209	162	167	142	174	202	192	154	182	138	98	206	80	143	151	98	145	207	257	178	137	70	224	222	175	184	153	168
58	158	183	223	134	157	176	219	109	281	242	130	149	188	127	218	314	149	142	362	182	177	227	173	179	144	179	225	207	158	182	143	99	214	80	153	160	98	147	224	290	185	149	70	235	232	181	195	166	172
59	156	199	239	131	164	199	236	110	307	266	133	154	201	128	237	346	159	143	393	200	183	248	185	190	143	190	244	226	169	185	152	99	237	80	162	171	102	150	240	315	192	156	69	251	251	189	210	177	180
60	156	207	263	132	168	217	256	114	332	296	135	165	215	127	249	380	167	140	425	220	196	283	203	210	141	203	271	244	186	189	165	102	260	80	173	182	102	156	259	343	204	164	71	277	269	199	226	192	186
61	160	226	279	133	172	238	280	116	372	324	140	179	235	129	274	415	177	141	471	244	211	313	222	225	140	207	293	261	199	195	176	101	286	81	184	198	102	156	276	384	217	181	70	309	290	211	247	208	196
62	165	246	303	133	178	264	297	114	411	347	143	198	263	130	293	452	194	142	511	268	221	347	241	243	142	216	320	284	208	203	192	101	313	81	199	214	103	157	293	420	236	198	70	336	315	220	267	225	206
63	167	264	333	135	183	288	322	117	446	376	145	217	288	132	313	491	212	144	557	303	244	372	265	264	143	230	348	315	228	211	211	99	343	82	213	222	108	160	314	462	256	217	71	367	344	237	287	249	219
64	172	287	364	134	191	319	348	121	501	408	146	243	315	131	334	534	229	142	598	327	261	403	293	285	141	243	382	340	252	219	225	99	372	81	222	244	109	158	346	504	281	238	71	404	377	246	318	272	239
65	176	319	395	137	196	351	371	120	548	452	151	269	346	130	362	576	257	141	651	351	288	444	320	300	142	256	413	369	271	223	251	98	403	82	243	276	107	159	379	552	315	256	72	443	402	260	353	301	257
66	181	349	427	138	200	387	418	116	613	492	153	296	381	131	391	633	277	139	716	393	314	478	351	334	145	268	448	403	291	237	273	99	446	82	260	304	105	163	407	605	351	280	72	479	444	281	387	329	280
67	188	382	462	137	206	427	477	108	639	550	163	327	413	131	422	696	308	137	763	420	337	527	385	358	150	284	481	433	316	253	292	100	485	82	281	339	102	174	439	670	385	301	74	521	475	298	415	352	301
68	197	420	498	137	214	476	536	93	730	591	171	356	449	129	458	772	339	136	854	456	371	577	412	389	149	299	532	473	355	264	324	100	520	82	304	365	101	193	476	735	430	331	74	572	524	313	460	378	326
69	208	460	543	137	224	527	584	90	812	629	179	394	498	125	499	858	367	136	944	504	408	633	452	420	148	311	582	516	373	278	348	98	572	82	331	406	100	207	530	813	471	366	74	632	570	344	502	427	356
70	228	515	605	141	235	604	645	97	901	707	181	434	542	124	536	944	404	136	1018	545	463	698	506	461	152	322	624	569	401	295	375	98	618	81	361	457	100	221	584	903	511	397	74	712	630	371	556	452	387
71	247	562	660	143	253	672	696	97	996	801	185	474	596	133	582	1050	444	137	1124	602	517	759	553	501	154	343	686	632	438	307	416	102	684	80	396	499	100	248	655	981	548	426	75	764	689	403	599	495	418
72	270	624	725	141	279	741	752	100	1067	888	196	514	657	130	645	1148	485	136	1228	664	579	829	612	531	158	365	760	704	483	324	455	104	759	80	438	552	103	282	725	1086	592	461	68	854	762	441	659	521	454
73	303	687	793	141	304	829	807	76	1163	978	204	557	720	132	696	1260	540	133	1344	742	646	913	680	538	157	385	809	780	530	344	503	104	824	83	491	609	106	301	796	1132	646	507	64	962	836	491	730	577	492
74	353	757	877	142	313	925	894	84	1292	1091	212	613	792	131	762	1397	611	129	1496	824	719	997	749	546	162	412	889	848	574	364	547	104	918	82	538	667	105	321	894	1260	707	545	65	1072	931	554	801	649	548
75	391	832	968	138	306	1031	959	90	1405	1242	222	670	872	127	819	1562	667	128	1647	907	787	1092	846	595	164	440	959	926	627	379	601	104	1000	83	596	719	99	353	953	1418	769	599	66	1178	1021	614	887	707	601
76	425	933	1075	143	319	1148	1001	95	1538	1362	236	740	970	127	914	1709	717	123	1838	987	871	1200	952	660	166	474	1057	1038	679	395	671	105	1100	84	662	783	99	391	1074	1546	835	641	67	1300	1135	691	979	764	669
77	455	1025	1126	137	344	1265	1127	85	1665	1496	244	817	1071	125	959	1891	787	123	2030	1093	935	1326	1052	716	170	507	1157	1137	732	421	737	104	1212	83	731	865	100	435	1214	1699	914	706	67	1437	1252	762	1065	840	740
78	497	1121	1256	141	377	1399	1209	113	1858	1621	263	890	1198	123	1073	2055	852	120	2267	1200	1022	1448	1146	780	165	545	1279	1245	798	440	797	106	1327	83	802	943	102	473	1336	1878	1011	777	66	1554	1397	837	1166	934	816
79	538	1247	1335	142	415	1528	1316	113	1921	1792	281	991	1325	128	1209	2285	922	120	2400	1310	1142	1602	1246	847	165	582	1402	1385	882	467	883	106	1464	81	877	1030	100	519	1445	2029	1112	849	66	1711	1529	915	1282	1029	910
80	592	1379	1480	143	572	1719	1483	0	2136	1922	296	1090	1483	130	1338	2515	1031	120	2717	1397	1239	1752	1385	948	163	617	1526	1546	964	492	969	106	1619	80	952	1111	101	570	1577	2246	1226	932	67	1866	1708	1011	1417	1127	1000
[truncated: 29 more columns]

## Sheet: 4f, ΔUmbC2 sup → Umb sup
Cell ID	Time 0	Time 1	Time 2	Time 3	Time 4	Time 5	Time 6	Time 7	Time 8	Time 9	Time 10	Time 11	Time 12	Time 13	Time 14	Time 15	Time 16	Time 17	Time 18	Time 19	Time 20	Time 21	Time 22	Time 23	Time 24	Time 25	Time 26	Time 27	Time 28	Time 29	Time 30	Time 31	Time 32	Time 33	Time 34	Time 35	Time 36	Time 37	Time 38	Time 39	Time 40	Time 41	Time 42	Time 43	Time 44	Time 45	Time 46	Time 47	Time 48
0	96	91	105	95	88	103	100	96	87	95	92	106	113	115	203	103	138	141	143	98	90	129	117	124	113	101	95	143	111	113	89	102	113	85	97	177	80	106	89	112	121	110	126	115	98	102	105	80	113
1	98	91	105	96	90	101	97	94	90	96	94	106	115	113	196	110	137	133	142	100	90	132	111	124	116	100	97	143	110	114	85	98	109	87	97	171	82	104	87	112	123	111	127	116	94	101	106	80	115
2	97	94	108	96	88	103	101	98	87	98	96	106	115	113	194	103	128	128	143	96	86	132	118	127	117	102	96	145	114	117	89	100	112	87	94	172	81	105	88	114	121	113	126	118	100	99	109	83	120
3	98	92	109	96	89	102	100	98	89	98	97	107	117	114	198	99	132	131	146	97	87	135	122	126	119	105	101	149	117	115	89	99	111	86	98	176	81	107	87	114	125	116	127	120	107	105	114	87	121
4	101	92	108	96	90	110	103	98	89	99	98	108	118	113	196	101	129	134	153	99	86	138	125	131	122	107	104	153	120	117	89	99	114	86	102	178	82	106	92	118	125	119	128	121	104	107	114	92	123
5	102	93	111	95	89	110	106	100	91	103	98	109	120	116	198	104	130	136	151	98	88	142	126	132	124	108	107	155	121	120	86	103	117	88	103	176	88	106	93	123	128	118	130	124	105	107	119	93	126
6	107	93	113	98	90	113	112	104	92	105	98	115	123	115	195	105	129	141	151	99	89	142	129	132	125	110	108	161	124	121	87	102	119	93	106	175	91	108	94	125	128	122	134	126	110	108	121	95	124
7	108	96	117	99	89	114	113	107	97	104	99	118	127	119	194	108	132	144	153	99	92	137	130	131	126	112	109	162	125	123	90	103	121	98	107	176	92	110	100	129	135	124	139	127	108	111	123	97	127
8	110	99	122	101	89	118	116	109	99	106	100	121	134	124	195	109	135	144	154	101	91	143	130	132	126	112	109	170	127	124	91	112	125	96	112	177	92	111	100	129	137	123	140	130	111	114	126	97	128
9	113	102	126	101	90	120	121	113	102	107	104	123	139	126	194	113	135	144	156	103	94	149	131	133	126	115	110	168	132	125	90	109	128	97	117	175	97	115	102	135	136	126	144	133	114	117	128	99	130
10	119	105	128	102	91	122	123	117	101	110	107	128	143	132	193	113	138	145	164	115	95	150	134	136	127	117	111	175	135	127	91	114	133	105	121	176	102	121	107	139	144	132	149	135	118	121	132	103	132
11	122	109	129	104	93	123	126	117	104	112	108	130	147	135	198	114	140	148	167	115	99	151	134	137	131	126	112	182	141	126	92	117	137	108	125	182	106	123	111	137	147	131	152	138	118	121	134	105	132
12	124	113	135	105	93	133	129	120	107	116	112	131	153	139	201	118	142	155	176	117	98	153	135	139	136	129	118	187	147	130	96	118	141	111	128	185	109	126	114	144	151	135	156	138	119	121	138	111	140
13	126	119	143	106	93	136	134	124	109	120	117	139	155	144	201	122	143	157	177	120	97	157	138	145	139	131	122	192	150	129	101	118	146	115	131	189	110	128	120	148	157	139	164	139	127	126	141	114	144
14	132	124	149	108	95	139	139	127	115	122	120	140	164	148	202	125	151	160	180	124	104	163	141	148	142	133	120	198	155	128	105	121	150	120	137	188	113	130	124	151	161	143	167	144	130	132	148	122	150
15	136	132	150	112	97	146	142	130	115	122	127	146	173	159	203	129	153	164	185	129	102	169	145	148	143	137	130	207	156	132	107	125	157	122	141	181	120	133	133	157	165	150	171	147	132	135	153	124	154
16	140	136	158	116	97	155	145	132	117	124	129	150	183	162	205	134	158	170	189	131	107	176	154	147	144	144	133	218	168	136	111	130	160	130	150	181	128	138	132	165	177	150	180	149	135	136	163	127	162
17	151	141	166	122	96	170	154	136	123	130	140	155	199	172	209	142	164	177	194	136	110	176	160	149	147	149	137	234	178	138	116	137	169	135	158	183	134	141	139	181	182	159	192	152	137	141	169	134	164
18	160	152	179	125	96	182	159	144	128	136	143	157	213	182	211	146	166	180	201	141	115	185	169	155	157	161	140	239	189	105	123	144	177	146	164	189	139	143	154	190	200	170	202	162	141	147	177	138	189
19	173	161	189	130	96	198	174	152	130	144	150	162	235	191	216	157	167	185	211	146	118	190	176	161	169	169	145	261	207	134	127	158	189	154	178	197	145	151	163	205	208	181	212	167	142	151	187	146	206
20	180	171	200	130	96	214	177	159	134	150	162	168	249	203	218	168	177	198	218	152	117	194	183	166	178	185	159	282	224	153	131	166	206	162	190	200	157	161	172	219	218	189	221	177	144	157	199	156	217
21	196	182	212	131	96	238	192	168	140	159	184	173	269	224	219	182	189	215	228	155	120	197	193	172	189	198	176	309	238	158	134	178	224	171	201	204	168	171	185	237	232	203	238	184	150	168	210	164	240
22	214	199	225	129	97	261	209	175	145	166	199	179	300	248	222	195	196	229	238	166	122	207	210	175	203	215	186	336	255	159	143	186	244	184	221	209	181	178	196	253	244	213	256	190	156	175	225	177	274
23	246	215	240	134	100	286	227	185	152	173	219	189	330	267	228	222	207	235	249	174	127	221	222	178	220	234	211	363	281	163	154	203	266	205	234	211	199	182	210	274	259	223	280	204	166	182	247	195	292
24	264	226	267	138	96	316	246	194	161	186	237	199	362	289	233	247	219	255	262	186	133	229	245	186	246	258	232	394	321	170	169	218	302	225	256	214	227	198	223	293	279	236	307	215	180	189	268	212	326
25	293	249	291	150	98	353	272	213	166	194	258	207	396	310	237	271	235	276	282	196	135	249	266	195	269	276	248	426	347	179	178	242	333	250	287	216	245	213	243	314	300	254	344	231	190	204	292	227	354
26	328	266	318	157	97	394	298	227	172	204	290	233	430	332	235	300	249	293	301	207	137	257	295	202	298	299	282	471	378	189	190	268	369	276	318	220	266	229	262	348	330	275	370	249	209	216	318	244	390
27	353	292	344	171	99	445	329	245	184	215	313	264	477	369	164	313	275	314	324	227	139	273	320	212	328	325	298	509	413	194	201	285	404	303	351	224	295	244	283	382	359	300	399	268	219	239	351	259	420
28	397	313	376	187	98	492	363	267	207	234	335	291	516	403	207	335	298	344	353	245	145	283	353	221	359	360	339	560	451	200	220	302	440	330	391	228	318	262	312	428	390	326	435	291	238	260	391	269	456
29	432	345	399	211	97	532	396	297	222	253	366	326	574	437	244	363	329	377	386	262	149	301	382	234	387	388	365	607	488	213	245	325	481	359	432	233	348	281	342	463	430	342	462	316	261	282	423	290	500
30	476	380	432	238	97	593	434	329	242	275	406	362	622	482	250	394	365	405	424	290	151	323	423	247	418	413	399	652	541	221	269	349	529	402	485	239	379	298	368	505	469	363	509	352	285	301	462	332	539
31	521	436	480	259	97	656	479	366	261	294	441	400	673	529	253	431	392	441	455	317	155	343	460	261	445	451	443	706	579	221	291	385	595	435	538	247	405	319	408	555	509	391	551	378	315	326	501	376	587
32	579	484	522	287	97	721	523	398	280	319	488	453	752	582	256	458	427	479	493	350	157	353	503	279	493	508	488	767	650	236	315	421	656	489	599	262	447	347	450	615	562	422	592	414	349	357	540	415	643
33	632	536	570	315	97	789	574	438	301	348	535	499	822	638	261	495	467	516	541	375	168	354	543	297	535	554	531	832	718	248	343	453	718	541	661	275	472	374	486	666	602	450	634	453	381	383	595	462	701
34	702	585	625	350	96	858	630	481	326	372	593	552	894	708	269	536	505	565	596	406	183	355	595	314	579	599	599	903	834	262	375	492	800	596	735	293	504	405	532	728	678	483	694	499	414	420	637	508	772
35	758	634	684	389	97	857	748	505	340	401	641	609	971	767	261	567	554	608	650	438	204	359	651	333	634	651	645	981	880	266	411	536	874	654	803	303	542	437	580	797	737	536	748	545	448	456	692	554	837
36	848	708	766	410	99	1017	768	546	381	435	714	683	1064	849	269	628	594	667	715	478	231	379	741	351	703	719	684	1073	990	273	454	580	966	704	885	319	590	476	632	879	798	587	831	586	492	501	775	616	918
37	925	771	841	455	100	1144	819	623	405	469	772	763	1146	934	269	685	640	724	782	528	258	400	824	367	768	784	739	1155	1088	272	493	625	1048	770	972	334	647	517	679	956	878	642	901	630	523	537	870	661	1011
38	969	807	871	484	100	1205	852	664	432	488	800	798	1186	970	275	708	665	757	807	568	276	423	847	390	791	815	753	1216	1158	283	513	666	1095	832	1018	354	686	538	708	991	925	667	952	668	546	560	918	719	1083
39	990	826	886	499	100	1225	874	681	437	516	811	809	1204	991	288	728	684	780	832	604	284	436	855	417	795	825	756	1235	1175	288	522	679	1108	845	1035	372	702	540	726	1002	935	685	1001	675	559	576	939	742	1100
40	999	831	896	507	102	1233	899	692	446	526	815	813	1217	1008	292	739	688	790	850	614	285	440	859	453	802	832	756	1253	1178	288	531	694	1129	856	1049	395	708	545	732	1009	942	693	1035	702	571	580	947	759	1117
41	1007	826	901	511	106	1240	915	709	441	533	822	814	1224	1028	293	751	694	797	866	627	291	449	869	469	813	840	746	1254	1173	289	534	705	1148	863	1053	408	709	543	738	1015	959	699	1043	709	582	584	954	767	1113
42	1014	826	910	511	108	1251	923	720	443	546	836	818	1234	1037	289	766	701	814	879	626	292	449	865	473	821	853	744	1263	1176	287	540	719	1160	877	1063	432	713	547	749	1021	968	706	1051	722	577	590	959	776	1127
43	1018	818	916	517	113	1254	925	719	443	552	836	822	1241	1054	294	767	700	819	886	631	295	446	870	478	821	859	749	1285	1174	300	540	722	1163	880	1076	456	719	553	760	1024	975	713	1055	727	577	595	945	777	1131
44	1026	826	925	520	120	1262	933	718	442	558	840	822	1247	1065	304	775	707	834	895	638	293	449	862	472	818	864	781	1330	1175	319	538	727	1164	877	1083	501	720	555	772	1027	982	717	1060	729	579	597	942	775	1140
45	1035	836	936	527	121	1265	936	722	443	563	840	824	1252	1069	315	779	707	839	896	645	292	460	856	480	813	865	783	1372	1173	325	539	735	1169	878	1092	536	719	560	780	1035	986	719	1059	732	579	600	948	777	1145
46	1045	835	946	526	123	1271	941	730	445	563	846	827	1258	1077	315	788	714	845	901	646	295	469	856	481	813	867	792	1386	1169	331	537	738	1174	882	1097	560	718	563	780	1040	993	718	1068	739	578	603	960	778	1148
47	1046	832	946	527	123	1268	941	732	445	563	845	827	1259	1084	328	795	749	845	903	648	296	479	854	493	809	870	774	1386	1164	334	537	732	1173	888	1101	567	720	566	775	1047	1000	721	1064	744	572	604	965	767	1157
48	1048	830	956	522	126	1264	944	733	444	562	846	829	1260	1079	334	798	797	845	899	651	298	487	851	509	800	874	767	1388	1156	338	539	733	1179	888	1104	574	723	574	783	1060	1004	721	1070	752	568	608	965	768	1162
49	1050	832	962	523	128	1264	943	735	441	560	839	823	1258	1086	342	801	864	848	904	649	299	504	844	526	793	874	764	1385	1140	339	540	733	1199	890	1103	581	725	579	789	1061	999	721	1077	762	566	615	973	802	1163
50	1050	833	969	525	133	1263	943	735	440	557	840	822	1260	1087	339	803	923	848	915	657	303	531	842	538	794	883	764	1393	1131	344	535	743	1234	887	1112	589	725	587	792	1063	1017	722	1087	768	569	624	979	869	1151
51	1050	833	972	526	133	1279	943	736	441	554	832	824	1263	1099	345	806	949	848	932	651	309	545	840	556	796	888	770	1394	1132	347	535	730	1318	889	1122	591	726	591	793	1073	1020	725	1094	774	571	635	981	907	1128
52	1051	832	974	524	132	1274	940	740	444	550	831	829	1261	1121	356	805	964	846	968	657	307	550	838	562	797	890	762	1398	1122	349	538	738	1330	891	1124	593	728	593	791	1074	1016	725	1102	773	572	655	983	934	1118
53	1052	829	981	529	133	1270	947	738	442	544	830	834	1259	1169	366	806	965	842	1013	655	308	551	831	566	787	888	731	1395	1121	351	542	751	1333	891	1132	604	724	591	791	1080	1005	727	1106	774	575	679	988	941	1130
54	1058	834	990	529	134	1274	950	739	442	546	831	839	1257	1247	374	803	974	841	1046	657	310	556	828	569	788	888	740	1392	1109	353	548	758	1336	895	1141	607	721	590	794	1082	1009	727	1107	775	576	692	988	940	1171
55	1062	837	988	529	134	1262	949	733	441	548	829	846	1259	1366	386	808	980	829	1059	662	306	560	825	575	781	889	728	1389	1105	353	548	760	1335	899	1145	610	724	591	797	1087	1019	732	1121	776	576	697	1004	938	1193
56	1072	828	989	530	132	1265	946	727	439	552	825	855	1248	1402	401	815	987	828	1061	659	311	576	818	577	769	886	710	1388	1113	349	551	756	1339	899	1152	618	723	588	791	1088	1035	734	1129	790	573	702	997	936	1207
57	1090	824	998	528	132	1259	939	733	437	554	820	867	1251	1406	416	819	996	829	1065	660	310	609	813	584	721	879	709	1384	1082	348	547	750	1352	901	1157	644	721	596	787	1084	1037	734	1137	806	581	704	1000	925	1210
58	1121	823	1002	531	129	1269	935	736	439	557	824	883	1251	1405	426	825	1004	825	1063	664	309	637	807	587	717	880	708	1385	1085	346	546	759	1354	908	1163	663	721	603	791	1081	1038	734	1161	823	583	705	982	926	1218
59	1176	838	1007	539	128	1274	932	744	440	562	836	908	1249	1406	441	826	1011	823	1053	666	306	668	804	588	708	879	694	1379	1102	343	553	761	1354	910	1166	670	721	611	787	1074	1037	734	1226	858	601	701	965	909	1224
60	1269	842	1003	538	127	1273	931	745	444	569	838	921	1240	1407	461	830	1015	825	1047	665	306	699	798	593	700	878	696	1382	1100	340	553	755	1363	909	1165	678	719	627	785	1067	1037	738	1328	906	612	699	973	909	1231
61	1359	844	1002	534	128	1274	932	741	440	577	845	925	1243	1457	475	833	1020	824	1038	665	311	706	797	597	697	876	707	1370	1114	344	551	760	1367	910	1167	690	722	644	788	1063	1037	743	1365	982	624	702	1001	909	1228
62	1412	859	998	535	128	1276	942	747	436	595	833	923	1239	1483	484	834	1038	825	1036	672	315	709	792	599	683	872	695	1343	1093	351	550	758	1389	919	1166	705	719	685	787	1055	1025	743	1382	1048	638	707	1005	909	1230
63	1424	877	1000	534	128	1271	964	750	436	631	833	924	1235	1489	499	834	1074	827	1040	677	326	704	779	595	657	863	709	1353	1073	360	550	756	1407	912	1171	733	714	729	786	1044	1022	742	1381	1063	646	718	1002	906	1230
64	1422	904	1007	537	127	1267	981	749	439	668	848	919	1238	1491	515	833	1137	845	1049	674	334	700	775	598	635	867	709	1373	1090	381	547	753	1463	903	1169	757	713	783	787	1043	1025	744	1380	1058	651	746	984	903	1231
65	1414	927	1006	536	127	1258	1020	750	443	691	851	913	1254	1499	537	837	1200	853	1065	672	349	698	778	599	754	868	695	1416	1046	402	547	753	1555	897	1171	788	716	800	785	1041	1034	743	1386	1063	651	781	980	905	1237
[truncated: 28 more columns]
