# Supplementary material for: Streptomyces umbrella toxin particles block hyphal growth of competing species
Source: Nature. 2024 Apr 17;629(8010):165–73. doi: 10.1038/s41586-024-07298-z (PMC11062931; doi:10.1038/s41586-024-07298-z)
Supplement: Supplementary file 10 — Source Data Extended Data Fig. 4 [file 41586_2024_7298_MOESM10_ESM.xlsx]

## Sheet: ED Fig. 4d
Trypsin	UmbA1T	UmbA5T
0.066	0	0
0.068	0	0
0.067	0.001	0
0.071	0.001	0
