# Supplementary material for: Streptomyces umbrella toxin particles block hyphal growth of competing species
Source: Nature. 2024 Apr 17;629(8010):165–73. doi: 10.1038/s41586-024-07298-z (PMC11062931; doi:10.1038/s41586-024-07298-z)
Supplement: Supplementary file 11 — Source Data Extended Data Fig. 9 [file 41586_2024_7298_MOESM11_ESM.xlsx]

## Sheet: Sheet1
	Umb sup			∆umb sup
S. griseus	3.83251	4.02531	3.9284	6.91593	7.01703	7.23955
S. ambofaciens	3.95424	3.94448	4.10175	6.68842	7.46657	7.52737
S. morbaraensis	6.72263	6.57519	6.66652	6.7356	6.68842	6.54654
